# Supplementary material for: Mortality risk score for patients with Chagas cardiomyopathy and pacemaker
Source: PLoS Negl Trop Dis. 2024 May 9;18(5):e0012114. doi: 10.1371/journal.pntd.0012114 (PMC11164388; doi:10.1371/journal.pntd.0012114)
Supplement: S1 Data — (XLSX) [file pntd.0012114.s001.xlsx]

## Sheet: PACINCHAGAS
Identification	male gender	birth date	age	death	death date	pacemaker time	follow-up(years)	last visit	inclusion date	pacemaker date	NYHA HF	syncope	hipertension	diabetes	smoking	dyslipidemia	renal disease	familiar sudden death	atrial fibrilation	ace or arb	furosemide	beta blocker	ccb	mra	amiodarone	nitrate	hydralazine	digoxin	asa	warfarin	statin	cardiomegaly	qrs duration	left atrium	left ventricle systolic diameter	left ventricle diastolic diameter	ejection fraction	ejection fraction<40	mitral regurgitation	diffuse left ventricle hypokinesis	segmental left ventricle hypokinesis	left ventricle aneurysm	right ventricle hypokinesis	pacemaker indication (1- atrioventricular block, 2 - synus node disease, 3 - atrial fibrillation low heart rate)	ventricular pace	ventriculap pace > 40%	non sustained ventricular tachycardia on pacemaker holter	death cause (IC - heart failure, MS - sudden death, OC - other cardiovascular, NC - non cardiovascular, DESC - unknown)
55529648K	1	1951-05-16	61.2192	0		0.0849315	4.77534	2017-04-27	2012-07-19	2012-06-18	1	0	1	0	1	0	0	0	0	1	1	1	0	0	0	0	0	0	1	0	0	1	200	40	54	66	24	1	1	1	0	0	1	1	99	1	1
55457211I	0	1939-03-15	74.3616	0		18.989	4.19452	2017-09-14	2013-07-06	1994-07-15	2	0	1	0	0	0	0	1	0	1	0	1	0	0	0	0	0	0	0	1	0	1	170	50	35	47	50	0	1	1	0	0	1	1	99	1	1
5137227K	1	1954-01-27	59.5342	0		22.0466	3.50685	2017-01-26	2013-07-26	1991-07-15	1	0	1	0	0	1	0	0	0	1	0	0	0	0	0	0	0	0	0	0	1	0	180	34	27	43	67	0	0	0	0	0	0	1	100	1	1
55399689C	0	1955-11-14	58.3205	0		9.61918	3.59452	2017-09-28	2014-02-24	2004-07-15	1	0	1	0	0	0	0	0	0	0	0	0	0	0	0	0	0	0	0	0	0	1	150	34	43	56	50	0	0	1	0	0	0	1	99	1	1
5105397C	0	1933-09-01	80	0		25.0932	3.93425	2017-07-18	2013-08-12	1988-07-15	1	0	1	0	0	1	0	1	0	1	1	1	0	1	0	0	0	0	0	0	1	1	160	36	28	42	62	0	0	0	0	0	0	1	99	1	1
5351345G	0	1950-04-06	62.0329	0		10.7123	5.49589	2017-09-29	2012-04-02	2001-07-19	1	0	1	0	0	0	0	1	0	1	0	1	0	0	0	0	0	0	1	0	0	0	170	34	29	46	67	0	0	0	0	0	0	2	23	0	0
5128010C	0	1945-08-20	67.4329	0		10.4932	2.32329	2015-05-06	2013-01-08	2002-07-15	2	0	1	1	0	1	0	0	0	1	0	1	0	0	1	0	0	0	0	0	0	0	180	30	23	38	71	0	0	0	0	0	0	1	100	1	0
55386558E	1	1969-10-09	42.7699	0		8.09315	5.23562	2017-09-29	2012-07-06	2004-06-04	1	0	1	0	1	0	0	1	0	1	1	1	0	0	0	0	0	0	0	0	0	1	190	42	41	57	40	1	0	1	0	0	0	1	100	1	0
5131897G	1	1970-07-07	41.6411	0		20.8712	5.26849	2017-05-23	2012-02-16	1991-04-09	1	0	0	0	1	0	0	1	0	0	0	0	0	0	0	0	0	0	0	0	0	0	200	39	34	52	62	0	0	0	0	0	0	1	100	1	0
5136321G	1	1952-01-08	61.3945	0		25.0329	3.16712	2016-07-15	2013-05-16	1988-05-10	1	0	1	0	1	0	0	0	1	1	1	0	0	1	0	0	0	0	0	1	0	1	130	47	36	47	48	0	0	1	0	0	1	1	99	1	0
55303402E	1	1943-09-09	68.0822	0		11.2904	3.86027	2015-08-01	2011-09-22	2000-06-10	1	0	0	0	0	0	1	1	0	1	1	1	0	0	0	0	0	0	1	0	1	0	150	41	59	66	23	1	2	1	0	0	0	1	96	1	1
2077523J	1	1945-09-06	66.7918	1	2013-09-15	8.64658	1.27945	2013-09-15	2012-06-05	2003-10-15	1	0	1	0	0	0	1	1	1	1	1	1	0	1	1	0	0	0	0	1	0	1	170	50	39	53	40	1	0	1	1	0	1	3	100	1	0	IC
55500742D	0	1952-10-30	60.663	0		3.38356	4.28493	2017-09-25	2013-06-14	2010-01-26	1	0	1	0	0	0	0	0	0	1	0	1	0	0	0	0	0	0	1	0	0	1	130	38	36	53	55	0	0	0	1	0	0	1	95	1	1
55512080F	1	1966-10-21	45.6	0		1.42466	4.73973	2017-02-09	2012-05-16	2010-12-13	2	0	0	0	1	0	0	0	0	1	0	1	0	0	0	0	0	0	0	0	0	1	180	46	57	66	31	1	0	1	0	0	0	1	100	1	1
5038769A	0	1946-04-12	65.4	0		7.71507	4.07945	2015-09-17	2011-08-20	2003-12-04	1	0	1	0	1	0	0	0	1	1	1	1	0	0	0	0	0	0	0	1	0	0	150	41	36	51	56	0	0	0	0	0	0	1	100	1	0
55328659D	0	1931-12-13	80.8849	1	2014-05-16	10.2493	1.59452	2014-05-16	2012-10-11	2002-07-15	2	0	1	0	1	0	0	1	1	1	1	0	1	0	0	0	0	0	0	1	0	0	80	37	29	41	57	0	0	0	0	0	0	1	50	1	0	IC
2793025I	0	1973-07-29	40.0411	0		2.45753	4.02466	2017-08-11	2013-08-03	2011-02-18	1	0	1	0	1	0	0	1	0	1	0	0	0	0	0	0	0	0	0	0	0	0	150	35	40	54	48	0	0	1	1	0	0	1	100	1	0
5274291B	0	1956-12-03	57.0247	0		23.389	3.65479	2017-07-24	2013-11-28	1990-07-15	1	0	0	0	0	1	0	0	0	1	0	1	0	0	0	0	0	0	1	0	1	0	200	40	40	52	46	0	0	1	0	0	0	1	99	1	0
2805526C	0	1934-07-15	79.5068	0		13.4603	3.2411	2017-03-24	2013-12-27	2000-07-15	2	0	1	0	0	1	0	0	0	1	0	0	0	0	1	0	0	0	1	0	1	0	180	44	35	48	53	0	1	1	0	0	0	2	99	1	1
5100936A	1	1937-04-18	76.8	1	2014-06-14	24.7726	0.408219	2014-06-14	2014-01-16	1989-04-15	1	1	0	0	0	0	0	0	0	0	0	0	0	0	1	0	0	0	0	0	0	1	190	48	31	49	66	0	1	0	0	0	0	1	59	1	0	NC
55431966C	1	1951-02-12	60.3616	1	2012-11-21	5.86849	1.45479	2012-11-21	2011-06-09	2005-07-28	2	0	0	0	0	0	0	0	1	1	1	1	0	1	0	0	0	1	1	0	0	1	160	47	48	56	30	1	0	1	0	0	1	3	88	1	1	IC
55502904G	0	1943-08-17	67.9836	0		0	5.46849	2017-01-10	2011-07-25	2011-07-25	3	0	0	0	0	1	1	0	0	1	0	1	0	0	0	0	0	0	0	1	0	1	130	42	54	62	33	1	2	0	1	0	0	1	1	0	0
2718470F	1	1953-11-01	59.4658	0		0	4.46849	2017-09-22	2013-04-05	2013-04-05	1	0	1	0	0	0	0	1	0	0	0	0	0	0	0	0	0	0	0	0	0	1	120	44	53	68	45	0	0	1	1	0	0	2	3	0	0
5214120I	0	1928-12-26	84.5205	0		10.9205	4.10685	2017-07-21	2013-06-13	2002-07-15	2	0	0	0	0	0	0	0	1	1	1	1	0	0	0	0	0	0	0	0	0	1	200	40	40	55	49	0	0	0	0	0	0	1	99	1	0
2135685B	0	1934-08-21	78.5014	0		10.5562	3.6137	2016-09-11	2013-01-31	2002-07-15	2	0	1	0	1	1	0	0	0	1	0	1	0	0	0	0	0	0	1	0	1	0	180	40	45	55	35	1	0	1	1	1	0	1	99	1	0
55731036E	1	1948-05-31	63.1781	0		0.8	5.46301	2017-01-03	2011-07-20	2010-10-01	1	0	0	0	0	0	0	0	1	0	0	0	0	0	0	0	0	0	0	0	0	0	130	48	39	45	28	1	1	1	0	0	1	3	98	1	0
13815610H	1	1954-12-27	58.2082	0		2.49589	2.50959	2015-08-31	2013-02-26	2010-08-30	1	0	1	1	0	1	0	0	0	1	0	1	1	0	0	0	0	0	0	0	1	1	190	41	35	56	58	0	0	0	0	0	0	1	98	1	1
13910174J	1	1935-07-25	78.4548	1	2014-03-01	1.34521	0.2	2014-03-01	2013-12-18	2012-08-14	2	0	1	0	0	1	0	0	0	0	0	0	0	0	0	0	0	0	0	0	0	0	150	35	35	50	55	0	0	0	0	0	0	1	99	1	0	OC
5187819B	1	1935-05-11	76.2274	1	2012-09-24	21.0603	1.2	2012-09-24	2011-07-14	1990-06-27	1	0	1	0	0	1	1	0	1	0	0	0	1	0	1	0	0	0	0	1	0	1	210	51	36	57	66	0	1	0	0	0	0	1	99	1	1	OC
55397330E	0	1942-06-10	70.074	1	2014-12-24	19.9425	2.51507	2014-12-24	2012-06-19	1992-07-15	1	0	1	0	0	0	1	0	1	1	1	1	1	1	0	0	0	0	1	0	0	1	180	54	39	51	47	0	2	1	0	0	1	3	100	1	0	OC
2899510D	0	1939-03-11	74.3288	0		1.49315	2.15068	2015-08-14	2013-06-20	2011-12-23	2	0	1	1	0	1	0	0	0	1	0	0	1	0	0	0	0	0	1	0	1	0	140	37	26	39	63	0	0	0	0	0	0	1	99	1	1
5252010F	1	1955-03-05	58.3233	0		12.0904	2.05479	2015-07-06	2013-06-16	2001-05-17	1	1	1	0	1	0	0	0	0	1	0	0	0	0	0	0	0	0	0	0	0	1	180	41	41	58	55	0	0	0	0	0	0	2	70	1	0
55375568B	0	1939-01-10	74.8767	0		10.7644	3.76164	2017-08-11	2013-11-07	2003-02-04	1	0	1	0	0	1	0	0	1	1	0	1	0	0	0	0	0	0	1	0	1	1	140	47	47	59	35	1	0	1	0	0	0	1	100	1	1
5288053E	0	1930-05-15	82.4219	0		32.2192	4.74247	2017-06-22	2012-09-25	1980-07-15	2	1	0	0	0	0	0	1	0	1	0	0	1	0	0	0	0	0	1	0	1	0	80	38	26	40	65	0	0	0	0	0	0	2	25	0	0
5151094H	1	1971-12-09	39.9397	1	2013-10-15	19.326	1.93973	2013-10-15	2011-11-07	1992-07-15	2	0	1	0	1	0	0	1	1	0	1	1	0	1	0	0	0	0	1	0	0	1	160	49	50	64	43	0	2	1	0	0	0	1	99	1	0	DESC
55725510D	0	1931-07-09	82.0219	0		31.0521	2.0274	2015-07-06	2013-06-26	1982-06-15	1	0	1	0	0	0	0	0	0	1	0	1	0	0	0	0	0	0	0	0	1	0	120	38	39	51	60	0	0	0	0	0	0	1	46	1	0
5006728I	0	1943-01-19	68.6822	0		1.71507	3.6	2015-04-14	2011-09-08	2009-12-21	2	0	0	0	0	0	1	1	0	1	0	1	0	0	0	0	0	0	0	0	0	1	120	38	39	57	50	0	1	1	0	0	0	2	24	0	1
5155665E	0	1934-10-15	76.6356	1	2013-08-25	22.6658	2.27945	2013-08-25	2011-05-16	1988-09-20	1	0	0	0	0	0	0	0	1	0	0	0	0	0	0	0	0	0	1	0	0	1	170	45	29	45	65	0	0	0	0	0	1	2	99	1	0	OC
3377087A	0	1963-09-28	48.1808	1	2013-03-15	6.8	1.31507	2013-03-15	2011-11-21	2005-02-03	1	0	0	0	0	0	0	0	0	0	0	1	0	0	0	0	0	0	0	0	0	1	200	47	56	65	30	1	1	1	1	0	0	1	99	1	1	MS
55386345H	0	1946-12-31	66.6521	0		11.0767	3.84932	2017-06-14	2013-08-09	2002-07-15	2	0	1	0	0	1	0	0	0	1	0	0	0	0	0	0	0	0	0	0	1	0	150	37	32	48	57	0	0	0	0	0	0	1	100	1	1
55316310H	0	1947-05-28	65.7342	0		8.43014	2.3863	2015-06-24	2013-02-03	2004-09-01	1	0	1	1	0	1	0	0	0	1	0	0	0	0	0	0	0	0	1	0	1	1	120	40	38	56	50	0	0	1	1	0	0	1	98	1	0
2349468F	0	1959-02-19	52.2712	1	2012-01-21	7.8411	0.684932	2012-01-21	2011-05-16	2003-07-15	2	0	1	0	0	0	1	0	0	1	1	1	0	1	0	0	0	1	1	0	0	1	200	44	49	59	35	1	0	1	0	0	1	1	95	1	1	IC
2051110A	0	1928-09-30	84.3616	0		3.63836	2.46301	2015-07-07	2013-01-19	2009-06-01	2	0	1	1	0	0	0	0	0	1	1	1	1	1	0	0	0	0	1	0	1	0	160	38	39	51	60	0	0	0	0	0	0	2	1	0	1
5100510C	0	1932-07-25	80.611	0		31.6055	2.29589	2015-06-01	2013-02-13	1981-07-15	3	0	1	0	0	0	0	0	0	1	0	1	0	0	0	0	0	0	1	0	0	1	180	40	60	40	40	1	0	1	0	0	0	1	94	1	0
5355238B	0	1927-03-21	84.4301	1	2013-02-27	32.0767	1.56986	2013-02-27	2011-08-04	1979-07-15	2	0	1	1	1	1	0	1	0	1	1	0	0	0	0	1	0	0	1	0	1	0	160	41	45	32	56	0	0	0	0	0	0	1	100	1	0	NC
2035021K	0	1945-01-24	67.5863	0		17.2466	5.11507	2017-09-19	2012-08-09	1995-05-16	1	0	0	0	0	0	0	1	1	1	0	1	0	0	0	0	0	0	0	1	0	1	120	42	36	51	56	0	0	0	0	0	0	1	94	1	0
13469239F	0	1934-04-26	79.6301	0		2.39726	3.71507	2017-08-09	2013-11-22	2011-07-01	1	0	1	0	0	1	0	0	0	1	0	0	0	0	0	0	0	0	0	0	1	0	120	42	30	45	62	0	0	0	0	0	0	2	88	1	0
55737310G	0	1940-02-25	73.1616	0		22.3178	2.1726	2015-06-08	2013-04-06	1990-12-17	1	0	0	0	0	0	0	0	0	1	0	1	0	0	0	0	0	0	0	0	0	0	170	38	40	51	61	0	0	0	0	0	0	1	95	1	0
5286710J	0	1935-11-29	76.4932	0		30.8356	2.28219	2014-08-19	2012-05-08	1981-07-15	2	1	1	1	0	0	0	0	1	1	0	1	0	0	0	0	1	0	0	1	0	1	170	47	38	50	48	0	0	1	0	0	0	1	97	1	0
5157408G	0	1929-04-13	83.7781	0		33.6493	3.49041	2016-06-28	2013-01-01	1979-05-18	1	0	1	0	0	1	0	0	0	0	0	1	1	0	0	0	0	0	0	0	0	1	150	43	29	47	60	0	0	0	1	0	0	1	91	1	0
55712754B	0	1973-08-11	39.4247	0		0.882192	3.46301	2016-06-20	2013-01-03	2012-02-16	1	0	0	0	0	0	0	1	0	0	0	0	0	0	0	0	0	0	0	0	0	1	90	29	42	54	48	0	0	1	0	0	0	1	99	1	0
5009011J	1	1949-02-19	63.3315	0		1.4	3.96164	2016-05-20	2012-06-04	2011-01-10	1	0	1	0	1	0	0	0	0	1	0	1	0	0	0	0	0	0	0	0	0	1	200	46	45	58	45	0	0	1	0	0	0	1	99	1	1
2411010A	1	1955-10-09	57.6603	0		3.77808	2.09041	2015-06-25	2013-05-23	2009-08-13	1	1	1	0	1	1	0	0	1	1	1	1	0	1	0	0	0	0	0	1	1	1	150	50	38	52	43	0	0	1	0	0	0	3	85	1	0
5203106I	0	1940-11-18	70.5945	0		15.5452	2.40274	2013-10-30	2011-06-06	1995-11-23	1	0	1	0	0	0	0	0	1	0	1	1	1	1	0	0	0	0	0	1	0	0	130	50	32	50	52	0	2	1	0	0	1	2	5	0	0
55387943C	1	1943-09-25	69.4274	0		3.18904	2.53425	2015-08-24	2013-02-10	2009-12-04	2	0	1	0	0	0	1	0	0	1	0	1	1	0	0	0	1	0	0	0	0	0	180	45	30	47	66	0	2	0	0	0	0	1	98	1	0
5072873F	0	1927-05-14	85.7342	0		0.838356	4.43288	2017-06-21	2013-01-15	2012-03-15	1	0	1	0	0	1	0	0	0	1	0	1	0	0	0	0	0	0	1	0	1	1	140	35	33	46	56	0	0	0	0	0	0	1	95	1	0
5277600J	0	1932-08-24	79.9507	0		13.1918	4.50959	2017-01-18	2012-07-17	1999-05-12	1	0	1	1	0	0	0	0	1	1	0	0	0	0	0	0	0	1	0	1	0	0	160	63	32	48	61	0	0	0	0	0	0	1	100	1	0
55414991G	0	1963-06-28	48.8219	0		7.53973	5.25205	2017-07-11	2012-04-11	2004-09-28	1	0	1	0	0	0	0	0	0	1	0	1	0	0	0	0	0	0	0	0	0	1	170	47	40	54	35	1	0	1	0	0	1	1	97	1	0
55524155A	0	1934-05-30	78.8548	0		1.2411	4.49041	2017-09-12	2013-03-18	2011-12-21	1	0	1	0	0	1	0	0	0	1	0	0	0	0	0	0	0	0	1	0	1	0	150	39	27	40	63	0	0	0	0	0	0	1	99	1	0
55709033H	0	1950-06-13	62.0219	0		5.41918	5.27945	2017-09-14	2012-06-05	2007-01-05	1	0	0	0	0	0	0	0	0	0	0	0	0	0	0	0	0	0	0	0	0	0	160	43	39	53	51	0	0	1	0	0	0	1	96	1	0
5042588F	1	1953-12-16	58.8712	0		20.3808	4.10411	2016-11-21	2012-10-15	1992-06-03	1	0	1	0	1	0	0	1	0	1	0	1	0	1	0	0	0	0	0	0	0	1	200	47	61	70	30	1	0	1	0	0	1	1	91	1	0
55490539E	1	1945-09-20	65.937	1	2013-06-11	2.27123	1.83288	2013-06-11	2011-08-12	2009-05-05	2	1	0	0	0	1	1	0	0	1	1	1	0	0	0	0	0	0	1	0	0	1	210	46	77	82	13	1	0	1	0	0	1	1	78	1	1	IC
5117999E	1	1933-11-10	77.9342	0		29.2247	5.67397	2017-05-30	2011-09-28	1982-07-15	1	1	1	1	0	0	1	0	0	1	1	1	0	1	0	0	0	0	1	0	0	1	200	49	48	58	38	1	0	1	1	0	0	1	99	1	1
55530684I	1	1937-08-01	75.1068	0		0.0739726	5.02466	2017-08-29	2012-08-21	2012-07-25	1	0	1	0	0	0	0	0	0	1	0	1	0	0	0	0	0	0	0	0	0	0	170	44	44	61	36	1	0	1	0	0	0	1	99	1	1
55388654F	1	1934-09-23	78.9753	0		16.1233	3.92603	2017-07-28	2013-08-25	1997-07-15	2	1	0	1	0	1	0	1	0	1	0	0	0	0	0	0	0	0	1	0	1	1	170	39	32	52	61	0	2	0	0	0	0	1	99	1	0
3256261G	1	1942-04-30	70.0219	0		7.61918	4.84658	2017-02-22	2012-04-20	2004-09-08	2	0	0	0	1	1	0	0	0	0	0	0	0	0	0	0	0	0	0	0	1	0	170	39	35	56	65	0	1	0	0	0	0	1	100	1	1
55704626I	1	1938-05-06	74.3123	0		4.56164	4.58356	2017-03-09	2012-08-09	2008-01-18	1	0	1	0	0	0	0	0	1	1	0	1	0	0	0	0	0	0	0	1	0	1	80	46	39	50	50	0	0	1	1	0	0	1	17	0	1
55712576B	1	1944-06-14	68.1178	0		4.76986	2.4137	2014-12-08	2012-07-10	2007-10-04	1	1	0	0	0	0	0	0	0	0	0	1	0	0	1	0	0	0	0	0	0	1	200	42	36	55	63	0	0	0	0	0	0	1	92	1	0
5160310B	1	1970-09-13	40.9452	0		18.7562	3.74247	2015-05-11	2011-08-14	1992-11-15	1	0	1	0	0	0	0	0	0	1	0	1	0	0	0	0	0	0	0	0	0	1	170	38	54	61	43	0	0	1	1	0	0	1	99	1	1
55499072H	1	1945-02-11	67.7014	0		2.84932	4.95068	2017-09-19	2012-10-08	2009-12-03	1	0	0	0	0	0	0	1	1	0	0	1	0	0	0	0	0	0	0	0	0	0	160	45	38	53	54	0	1	1	0	0	0	1	97	1	1
55714602B	1	1953-03-05	59.6548	0		2.56712	4.96712	2017-10-02	2012-10-15	2010-03-23	1	0	1	0	1	0	0	1	0	1	0	0	0	0	0	0	0	0	0	0	0	0	160	42	39	55	58	0	0	0	0	0	0	1	82	1	1
13764910A	0	1936-06-14	76.1918	0		4.05753	2.31233	2014-11-26	2012-08-04	2008-07-15	2	0	0	0	0	0	0	1	0	0	0	0	0	0	0	0	0	0	0	0	0	0	160	39	29	48	70	0	0	0	0	0	0	1	100	1	0
5265910F	0	1959-07-10	54.1918	0		0	2.30685	2015-12-25	2013-09-04	2013-09-04	2	0	1	0	0	0	0	0	0	1	0	0	0	0	0	0	0	0	0	0	0	0	140	38	39	51	60	0	0	0	0	0	0	1	65	1	0
55743071D	0	1944-04-30	69.0247	0		4.7726	4.43836	2017-09-28	2013-04-22	2008-07-15	2	1	0	0	0	0	1	0	0	0	1	1	1	1	0	0	0	1	0	1	0	1	150	53	58	66	26	1	2	1	0	0	0	2	78	1	0
5288853F	0	1931-01-10	81.5315	1	2014-02-15	12.7041	1.62466	2014-02-15	2012-07-02	1999-10-22	3	0	1	0	0	1	0	0	0	1	0	0	1	0	0	0	0	0	1	0	1	1	160	41	29	46	67	0	0	0	0	0	0	1	100	1	0	NC
5148512G	0	1950-05-24	62.0027	0		9.68219	5.35068	2017-09-13	2012-05-09	2002-09-05	1	0	1	0	0	1	0	1	0	0	0	1	0	0	0	0	0	0	1	0	1	0	120	41	35	52	61	0	0	0	0	1	0	2	63	1	0
13760832B	1	1939-06-15	72.4849	1	2012-09-01	0	0.780822	2012-09-01	2011-11-21	2011-11-21	2	0	1	0	0	0	1	0	0	1	1	1	0	1	0	0	0	0	0	0	0	1	240	50	61	71	17	1	2	1	0	0	0	1	99	1	1	IC
55461630A	1	1944-06-05	68.5233	0		5.4274	4.3589	2017-04-05	2012-11-26	2007-06-25	2	0	1	0	1	1	0	1	0	1	0	1	0	0	0	0	0	0	0	0	1	0	160	41	56	62	17	1	0	1	1	0	0	1	98	1	1
55715538H	0	1917-09-09	95.2329	0		3.68767	4.69589	2017-07-20	2012-11-09	2009-03-04	1	1	1	0	0	0	0	1	0	1	0	0	1	0	0	0	0	0	0	0	0	0	140	36	29	47	69	0	0	0	0	0	0	1	80	1	0
55501025H	0	1927-05-02	85.5808	0		2.69315	4.34521	2017-03-13	2012-11-08	2010-03-01	3	0	1	0	1	0	0	1	1	0	1	0	0	0	0	0	0	0	1	0	0	1	160	49	36	53	60	0	0	0	0	0	0	1	100	1	0
55740970F	0	1954-07-15	57.5479	0		0.676712	2.26575	2014-04-23	2012-01-17	2011-05-15	2	0	1	1	1	1	0	0	0	0	0	0	0	0	0	0	0	0	1	0	1	0	160	41	30	48	67	0	0	0	0	0	0	2	100	1	0
5263906G	0	1947-07-15	65.3205	1	2015-04-13	12.2822	2.47123	2015-04-13	2012-10-23	2000-07-15	2	1	1	0	0	0	0	1	0	0	1	1	0	1	0	0	0	0	0	1	0	1	190	47	65	75	25	1	2	1	0	1	1	1	96	1	1	IC
5037826F	1	1945-04-07	68.2	0		25.9014	2.12055	2015-07-16	2013-06-02	1987-07-15	2	1	0	0	1	0	0	0	1	0	1	1	0	0	0	0	0	1	0	0	0	1	190	38	41	53	45	0	0	1	0	0	1	1	97	1	0
5122018H	0	1918-02-20	93.611	1	2013-11-15	21.0411	2.18904	2013-11-15	2011-09-08	1990-08-29	1	1	1	0	0	0	0	0	1	1	0	1	0	0	0	0	0	0	0	1	0	1	180	55	43	52	36	1	0	1	0	0	0	1	95	1	1	IC
5179316J	1	1942-06-11	70.1945	0		19.0658	4.7863	2017-05-16	2012-08-03	1993-07-15	1	0	1	0	0	1	0	0	0	1	0	0	0	0	0	0	0	0	0	0	1	0	180	36	33	50	63	0	0	0	0	0	0	1	98	1	0
55711199C	0	1970-04-08	41.5342	0		4.2411	4.90959	2016-09-05	2011-10-10	2007-07-15	3	0	1	0	0	0	0	0	0	1	1	1	0	1	1	0	0	0	0	1	1	1	150	44	48	62	45	0	0	1	0	0	0	1	99	1	0
2376796F	0	1929-01-10	84.126	0		11.4986	4.64658	2017-09-27	2013-02-04	2001-08-09	1	0	1	0	0	0	0	0	0	1	0	0	1	0	0	0	0	0	0	0	0	0	160	41	35	50	57	0	0	0	0	0	0	1	100	1	0
55708294H	0	1937-02-02	76.1616	0		3.43014	3.49589	2016-09-10	2013-03-14	2009-10-09	1	0	0	1	1	0	0	0	1	1	1	1	0	0	0	1	1	0	0	1	0	1	170	56	45	61	35	1	0	1	1	0	0	3	100	1	1
5004322H	1	1944-05-10	68.9918	0		2.10959	2.19178	2015-06-29	2013-04-20	2011-03-12	1	0	1	0	0	1	0	1	0	1	0	1	0	0	0	0	0	0	1	0	1	1	150	45	45	59	47	0	0	1	0	0	0	1	96	1	1
55706386D	1	1959-07-03	52.0877	0		3.01918	3.50137	2015-01-20	2011-07-22	2008-07-15	2	0	0	0	1	1	0	0	0	0	0	0	0	0	0	0	0	0	0	0	0	0	160	38	39	51	60	0	0	0	0	0	0	1	11	0	0
5111068D	1	1954-08-20	57.7205	0		30.8	5.08493	2017-05-25	2012-04-25	1981-07-15	2	0	1	0	1	1	0	0	0	0	0	0	1	0	0	0	0	0	0	0	1	1	90	50	36	59	57	0	0	0	0	0	0	1	1	0	0
55387271B	1	1952-06-18	59.9836	0		3.73699	3.14247	2015-07-19	2012-05-28	2008-09-02	1	0	1	0	0	1	0	1	0	1	0	1	1	1	0	0	0	0	1	0	1	0	200	37	40	52	46	0	0	1	0	0	0	1	100	1	0
5282000I	1	1940-06-08	73.1616	0		3.46301	2.06575	2015-08-12	2013-07-19	2010-02-01	2	1	1	1	0	1	1	0	0	0	0	1	0	0	0	0	1	0	0	0	1	0	160	39	37	52	55	0	2	0	0	0	0	1	100	1	1
55707054K	1	1953-01-14	58.6822	1	2012-05-16	12.1534	0.693151	2012-05-16	2011-09-06	1999-07-15	2	0	1	0	0	0	0	0	0	1	1	1	0	1	0	0	0	1	1	0	0	1	150	44	55	65	30	1	1	1	1	0	1	1	86	1	1	MS
2860952D	0	1942-01-06	70.0575	0		11.6986	5.35342	2017-05-17	2012-01-10	2000-05-02	1	0	1	0	0	0	0	0	0	1	0	0	0	0	0	0	0	0	0	0	0	0	130	29	27	42	66	0	0	0	0	0	0	2	20	0	1
55387947J	0	1951-02-16	61.3781	0		7.84384	5.1863	2017-08-24	2012-06-18	2004-08-16	1	0	1	0	0	1	0	0	0	1	0	0	0	0	0	0	0	0	0	0	0	1	60	33	36	51	56	0	0	0	1	0	0	2	3	0	0
55524889D	1	1940-08-28	71.7781	0		0.342466	2.99452	2015-05-19	2012-05-21	2012-01-17	1	1	1	0	0	1	1	0	0	0	0	1	1	0	0	0	0	0	1	0	1	1	170	42	34	55	68	0	0	0	0	0	0	1	99	1	0
2323712B	1	1957-02-08	56.0767	0		19.6219	3.92329	2017-01-24	2013-02-22	1993-07-15	1	1	1	0	1	0	0	1	0	1	1	1	0	0	0	0	0	0	1	0	0	0	160	37	29	46	67	0	0	0	0	0	0	1	34	1	1
5053553I	0	1937-11-28	75.0877	1	2015-03-05	25.4274	2.23014	2015-03-05	2012-12-11	1987-07-15	2	0	1	0	1	0	1	1	1	0	1	0	0	0	0	0	0	0	0	1	0	1	160	45	30	46	64	0	0	0	0	0	0	1	100	1	1	NC
55397915D	1	1962-10-30	50.5342	0		0.791781	3.53425	2016-11-10	2013-04-30	2012-07-15	1	0	1	1	0	1	0	1	1	1	0	1	0	0	0	0	0	0	0	1	1	1	160	53	66	73	20	1	2	1	0	0	1	1	96	1	1
5197604A	1	1948-07-19	63.8329	0		16.8137	5.41096	2017-09-29	2012-05-03	1995-07-15	1	1	0	0	1	0	0	0	0	0	0	0	0	0	0	0	0	0	0	0	0	0	100	28	29	45	58	0	0	0	0	0	0	1	100	0	0
55745556H	1	1962-01-01	51.3096	0		17.7534	2.06575	2015-05-05	2013-04-11	1995-07-15	1	0	0	1	0	1	0	0	0	1	0	1	0	1	0	0	0	0	0	0	1	0	200	41	45	56	45	0	0	0	0	0	0	1	89	1	0
5087676B	1	1954-01-16	57.6822	1	2012-03-25	2.08767	0.545205	2012-03-25	2011-09-08	2009-08-07	1	0	0	0	0	0	0	1	0	0	1	1	0	1	1	0	0	0	0	0	0	1	150	48	68	57	30	1	1	1	1	0	1	1	95	1	1	MS
5097374J	0	1971-06-08	41	0		2.92603	5.32329	2017-09-22	2012-05-28	2009-06-25	2	1	1	0	1	0	0	1	0	0	0	1	0	0	1	0	0	0	0	0	0	0	80	33	31	49	66	0	0	0	0	0	0	2	5	0	1
55450978B	0	1935-08-25	76.8356	0		5.69041	4.79178	2017-03-21	2012-06-06	2006-09-29	1	0	1	1	0	0	0	0	0	1	0	0	0	0	0	0	0	0	1	0	1	1	200	41	41	57	50	0	0	0	1	0	1	1	100	1	0
5216472C	0	1945-03-14	66.3562	0		15.4521	2.07945	2013-08-03	2011-07-06	1996-01-26	1	0	1	0	0	1	0	0	0	1	0	0	0	0	0	0	0	0	0	0	1	0	120	33	25	41	70	0	0	0	0	0	0	1	95	1	0
55497699C	1	1968-08-23	43.1288	1	2013-03-03	1.93699	1.4274	2013-03-03	2011-09-29	2009-10-22	1	0	0	0	1	0	0	0	0	1	0	1	0	0	0	0	0	0	0	0	0	1	150	39	50	70	42	0	0	1	0	0	1	1	100	1	0	MS
55713399G	1	1962-11-11	48.6767	1	2012-12-15	3.58356	1.45205	2012-12-15	2011-07-04	2007-12-04	2	0	0	0	1	0	0	0	0	0	0	1	1	1	0	0	0	1	0	0	0	1	150	41	53	62	40	1	0	1	1	0	0	1	96	1	1	MS
13444104F	0	1938-01-05	75.1507	0		0.830137	2.09315	2015-03-16	2013-02-10	2012-04-13	1	0	1	0	0	1	0	0	0	0	0	0	0	0	0	0	0	0	0	0	0	0	160	30	30	47	60	0	0	0	1	0	0	1	99	1	0
3303618D	0	1956-02-12	56.1041	1	2014-03-26	6.16164	2.05205	2014-03-26	2012-03-07	2006-01-09	2	1	1	0	0	0	0	0	0	0	0	1	0	0	0	0	0	0	0	1	0	1	180	34	30	44	60	0	0	0	0	0	0	1	96	1	0	NC
55733843G	0	1954-09-10	58.337	0		1.41644	4.72877	2017-09-18	2012-12-27	2011-07-29	1	0	0	0	1	0	0	0	0	0	0	1	0	0	0	0	0	0	0	1	0	0	150	39	32	50	65	0	0	0	0	0	0	2	52	1	0
3327942A	1	1929-04-28	83.5863	0		11.8904	4.66027	2017-07-05	2012-11-07	2000-12-20	3	0	0	0	0	0	0	0	0	0	1	1	0	0	0	1	1	1	1	0	0	0	150	37	45	58	53	0	0	1	0	0	1	1	78	1	0
4014276F	0	1934-07-04	77.8027	0		22.611	5.45479	2017-09-15	2012-04-03	1989-08-29	1	0	1	1	0	1	0	0	0	1	0	0	1	0	0	0	0	0	1	0	1	1	180	46	41	52	43	0	2	1	0	0	0	1	99	1	0
5094262A	0	1961-07-24	50.6712	0		24.3288	5.29041	2017-06-26	2012-03-13	1987-11-20	1	0	0	0	0	0	0	0	0	0	0	0	0	0	0	0	0	0	0	0	0	0	160	35	31	45	59	0	1	0	0	0	0	1	100	1	0
13756193I	0	1939-05-25	74.3452	1	2014-01-31	6.40274	0.394521	2014-01-31	2013-09-09	2007-04-17	3	0	1	1	0	0	0	0	1	1	1	1	0	1	0	0	1	0	0	1	0	1	160	43	39	49	42	0	0	1	0	0	0	1	94	1	0	NC
5005232D	1	1956-07-16	55.0822	0		24.0658	5.79178	2017-05-16	2011-08-02	1987-07-15	1	0	1	1	1	1	0	0	0	1	0	0	0	0	0	0	0	0	0	1	0	0	120	42	34	52	63	0	0	0	0	0	0	1	22	0	0
55715742C	0	1948-08-26	62.9233	0		3.14247	4.0274	2015-07-23	2011-07-14	2008-05-23	1	0	1	0	0	1	0	1	0	1	0	1	0	0	0	0	0	0	0	0	1	1	130	51	54	64	32	1	2	1	0	0	1	2	99	1	0
2397243E	0	1947-06-20	64.0082	0		11.9041	5.29589	2016-09-21	2011-06-07	1999-07-15	1	0	1	0	1	0	0	1	1	1	1	1	0	1	0	0	0	0	1	0	0	1	220	44	54	63	30	1	2	1	0	0	1	3	84	1	1
55745587I	0	1951-03-28	61.9507	0		10.9534	4.09315	2017-03-27	2013-02-22	2002-03-14	2	0	1	1	0	1	0	0	0	0	0	1	0	0	1	0	0	0	1	0	1	0	200	36	36	48	49	0	0	1	0	0	0	1	99	1	0
55389633H	0	1945-05-29	66.1041	0		6.97534	6.27945	2017-09-28	2011-06-20	2004-06-30	1	0	0	0	0	1	0	0	0	1	0	0	0	0	0	0	0	0	1	0	1	0	120	44	39	51	60	0	1	0	1	0	0	2	2	0	0
5006298H	0	1958-04-16	54.8521	0		40.5945	2.37534	2015-06-24	2013-02-07	1972-07-15	2	1	1	0	1	0	0	0	0	1	0	1	0	1	0	0	0	0	0	0	0	0	160	38	39	51	60	0	0	0	0	0	0	1	100	1	0
2774101K	0	1936-04-11	76.9644	0		8.65753	2.36712	2015-07-22	2013-03-10	2004-07-15	2	0	0	0	0	1	0	0	0	1	0	1	1	0	0	0	0	0	1	0	1	1	120	37	30	48	67	0	0	0	0	0	0	2	98	1	0
2974020G	1	1934-03-25	78.9205	0		9.39726	2.34521	2015-06-10	2013-02-04	2003-09-15	1	0	0	0	0	0	0	0	0	1	0	1	0	0	1	0	0	0	0	0	0	0	200	39	39	51	60	0	0	0	0	0	0	1	99	1	0
55704156I	1	1939-06-25	73.9233	0		12.4904	2.72055	2016-01-27	2013-05-09	2000-11-14	2	0	1	1	0	0	0	1	1	0	0	0	1	0	0	0	1	0	1	0	0	0	200	46	33	51	64	0	0	0	0	0	0	1	100	1	0
55322938G	1	1966-04-12	45.6712	0		10.0027	3.45205	2015-05-15	2011-12-02	2001-12-03	1	0	0	0	1	0	0	0	0	1	1	1	0	0	0	0	0	0	0	0	0	0	140	38	39	52	60	0	0	0	0	0	0	1	99	1	1
5206498H	0	1943-12-29	69.1397	1	2013-11-28	17.5836	0.824658	2013-11-28	2013-01-31	1995-07-07	1	0	1	0	1	0	0	1	0	1	1	1	0	1	0	0	0	0	1	0	0	1	200	46	66	75	25	1	1	1	0	0	0	1	94	1	0	MS
55385811F	0	1962-01-17	49.3863	0		7.00274	4	2015-05-25	2011-05-26	2004-05-26	2	0	1	0	0	1	0	0	0	1	0	1	0	0	0	0	0	0	0	0	1	0	130	38	39	51	60	0	0	0	0	0	0	1	99	1	0
2148301J	0	1936-07-09	77.1808	0		25.1534	4.03014	2017-09-04	2013-08-25	1988-07-06	1	0	1	0	0	0	0	1	1	1	1	1	0	0	0	0	0	0	0	0	0	0	200	43	30	49	69	0	0	0	0	0	0	1	100	1	0
55741754K	0	1975-12-12	36.5671	1	2013-04-15	4.95616	0.8	2013-04-15	2012-06-27	2007-07-15	2	0	1	0	0	1	0	1	0	1	1	1	0	1	0	0	0	1	1	0	1	1	200	40	46	52	25	1	0	1	0	0	1	1	98	1	0	MS
55731096I	1	1966-12-04	46.4438	0		13.811	2.06849	2015-05-28	2013-05-03	1999-07-15	1	1	1	0	0	0	0	0	0	1	0	0	0	0	0	0	0	0	0	0	0	1	170	43	41	62	55	0	0	0	1	0	1	1	99	1	0
5196129D	0	1956-10-29	55.6274	0		15.8904	5.2274	2017-08-22	2012-06-01	1996-07-15	2	0	1	0	0	0	0	0	1	1	1	1	0	0	0	0	0	0	0	0	0	1	170	45	43	52	30	1	0	1	0	0	0	1	97	1	0
55387505G	1	1954-11-04	58.8466	0		10.1205	3.33699	2016-12-25	2013-08-25	2003-07-15	1	0	1	0	1	0	0	0	0	1	0	0	0	0	0	0	0	0	0	0	0	0	130	39	37	53	55	0	0	0	0	0	0	1	95	1	0
55478371C	1	1973-07-23	39.6603	0		4.63836	2.14795	2015-05-04	2013-03-11	2008-07-22	1	0	0	0	0	0	0	0	0	1	1	1	0	1	1	0	0	0	1	0	0	1	180	45	53	62	30	1	0	1	1	1	0	1	95	1	1
2923015G	0	1946-03-02	65.4301	1	2012-11-21	22.1151	1.33973	2012-11-21	2011-07-21	1989-06-14	2	0	1	0	0	0	0	0	0	1	0	0	0	0	0	0	0	0	1	0	0	1	170	34	31	45	59	0	0	0	0	0	0	1	100	1	0	MS
13742300B	0	1959-03-23	53.5479	0		1.74795	4.93699	2017-09-01	2012-09-25	2010-12-27	1	0	0	1	0	1	0	1	0	0	0	0	0	0	0	0	0	0	0	0	1	0	80	38	33	49	61	0	0	0	0	0	0	2	3	0	1
55478167H	1	1947-08-28	64.4904	0		3.56438	3.10411	2015-03-16	2012-02-07	2008-07-16	1	0	1	1	1	1	0	1	0	1	0	0	0	0	0	0	0	0	1	0	0	0	160	41	35	56	60	0	0	0	0	0	0	1	100	1	0
5191011K	0	1960-04-02	51.6822	0		21.3562	5.44384	2017-05-04	2011-11-25	1990-07-23	2	1	1	0	0	1	0	1	0	1	0	1	0	0	0	0	0	0	1	0	1	1	160	35	30	45	62	0	0	0	0	0	0	1	100	1	1
55715278H	1	1965-04-02	46.9671	0		0.652055	3.4137	2015-08-07	2012-03-09	2011-07-15	1	0	1	0	1	1	0	0	0	1	1	1	0	1	0	0	0	1	0	0	1	1	120	42	55	64	29	1	1	1	0	0	1	1	100	1	1
5017205E	1	1936-01-04	75.5534	0		11.9836	4.63288	2016-02-21	2011-07-06	1999-07-15	2	0	1	1	1	0	0	0	0	1	1	1	0	0	1	0	0	1	0	0	0	1	170	49	56	65	35	1	0	1	0	0	0	1	100	1	1
55391420A	0	1969-09-20	42.0849	0		11.126	5.48493	2017-04-04	2011-10-11	2000-08-28	2	0	0	0	0	0	0	1	0	0	0	0	0	0	0	0	0	0	0	0	0	0	80	32	30	48	67	0	0	0	0	0	0	2	9	0	0
55315026F	1	1948-02-18	64.4247	0		11.2137	4.50685	2017-01-06	2012-07-06	2001-04-22	2	0	1	0	0	0	1	0	0	1	1	1	0	1	0	0	0	0	1	0	0	1	160	44	53	63	25	1	1	1	0	0	0	1	100	1	0
5045936C	1	1954-10-10	58.4466	0		7.88493	4.32603	2017-07-03	2013-03-07	2005-04-20	1	0	0	0	1	1	0	0	0	0	0	1	0	0	0	0	0	0	0	0	1	0	160	35	41	53	40	1	0	1	1	0	0	1	99	1	0
5061607I	1	1952-05-25	60.789	1	2014-04-09	26.1973	1.12603	2014-04-09	2013-02-22	1986-12-19	1	0	1	0	1	0	0	0	1	1	0	1	0	0	1	0	0	0	0	1	0	1	240	60	63	73	19	1	1	1	0	0	1	1	100	1	0	IC
5147565E	0	1925-11-16	85.7178	1	2013-03-15	19.011	1.66849	2013-03-15	2011-07-15	1992-07-15	1	0	0	0	0	0	0	0	0	0	0	0	0	0	0	0	0	0	0	0	0	1	170	41	29	46	75	0	0	0	0	0	0	1	100	1	0	DESC
5027973G	0	1955-09-19	56.8356	0		27.9616	3.77808	2016-04-15	2012-07-06	1984-07-27	1	0	1	0	0	1	0	0	1	1	0	1	0	0	0	0	0	0	0	1	1	1	160	43	42	52	39	1	0	1	0	0	1	2	94	1	0
55714365D	0	1959-07-24	53.6685	0		3.98904	2.19452	2015-05-21	2013-03-11	2009-03-16	1	0	1	1	1	0	1	0	0	1	0	1	0	0	1	0	0	0	0	1	0	0	160	39	39	50	44	0	0	1	1	0	0	2	94	1	0
5020457I	0	1930-04-07	81.3205	1	2014-02-13	22.0082	2.59178	2014-02-13	2011-07-13	1989-07-15	1	0	1	0	0	0	0	0	0	1	0	1	0	0	1	0	0	0	0	0	0	1	200	36	36	47	50	0	1	1	0	0	1	1	100	1	0	OC
3042547B	0	1947-10-02	65.0301	0		14.1096	4.77534	2017-07-05	2012-09-26	1998-08-21	3	0	1	0	0	1	0	1	0	1	0	1	0	0	0	0	0	0	1	1	0	1	170	39	34	48	56	0	0	0	0	0	0	1	99	1	0
55731206F	0	1958-08-18	54.1589	0		2.16986	4.4411	2017-03-10	2012-10-01	2010-08-01	2	0	1	0	1	1	0	1	0	1	0	0	0	0	0	0	0	0	1	0	1	1	170	34	48	57	41	0	0	1	0	1	0	1	100	1	1
2573400H	0	1956-06-29	55.7863	0		4.92603	5.50137	2017-09-27	2012-03-29	2007-04-27	1	0	1	0	0	0	0	0	0	1	0	0	0	0	0	0	0	0	0	0	0	0	80	38	35	51	59	0	1	0	0	0	0	2	40	1	1
5293457D	0	1951-09-20	61.5753	0		15.726	3.85753	2017-02-08	2013-04-02	1997-07-15	2	0	1	0	0	0	0	1	0	1	0	0	0	0	0	0	0	0	0	0	0	0	130	39	39	54	53	0	0	1	0	1	0	2	100	1	1
55521921H	1	1960-10-28	50.9753	0		14.2384	5.48219	2017-03-30	2011-10-07	1997-07-15	1	1	1	0	1	1	0	1	0	1	1	1	1	0	0	0	0	0	0	0	1	1	100	43	38	58	63	0	0	0	0	0	0	2	9	0	0
5218895A	0	1929-08-08	82.8603	0		2.72877	2.36438	2014-10-08	2012-05-28	2009-09-05	1	0	1	1	0	1	0	0	0	1	0	0	0	0	0	0	0	0	1	0	1	1	80	48	38	55	58	0	1	0	0	0	0	2	1	0	0
2514473D	0	1940-12-08	71.5836	0		14.9452	4.85205	2017-04-27	2012-06-21	1997-07-15	2	0	1	0	0	0	0	0	0	1	0	1	0	0	0	0	0	0	0	0	0	0	140	35	35	49	55	0	0	0	0	0	0	2	1	0	1
55738810E	1	1963-05-07	49.8603	0		6.41918	4.1863	2017-05-10	2013-03-04	2006-10-04	1	0	1	0	1	0	0	0	0	1	0	1	0	1	0	0	0	0	0	0	0	1	200	42	42	61	58	0	0	0	1	0	0	1	99	1	0
55716700A	0	1967-07-09	45.3452	0		0	4.69863	2017-07-12	2012-10-31	2012-10-31	1	0	1	0	0	0	0	0	0	0	0	0	0	0	1	0	0	0	0	1	0	0	120	33	42	29	62	0	0	0	0	0	0	2	11	0	0
55345075G	0	1946-12-25	65.8192	0		9.11507	4.56438	2017-04-26	2012-10-03	2003-08-25	1	0	1	0	1	1	0	1	0	1	0	1	1	0	0	0	0	0	1	0	0	0	160	37	35	49	55	0	0	0	0	0	0	1	100	1	0
5248092G	0	1952-01-05	61.3644	1	2015-02-04	16.3178	1.76164	2015-02-04	2013-05-02	1997-01-10	2	0	0	0	0	1	0	1	1	1	1	1	0	0	0	0	0	1	0	1	1	1	220	51	60	68	25	1	2	1	0	0	0	1	98	1	0	IC
5181261E	0	1930-09-09	81.6192	0		16.6712	4.89041	2017-02-20	2012-04-02	1995-08-05	2	0	1	0	1	0	1	0	0	1	1	0	1	0	0	0	0	0	0	0	1	0	160	47	37	52	46	0	0	0	1	1	0	1	100	1	1
2403411I	0	1936-02-17	76.4548	0		10.3616	5.09041	2017-08-14	2012-07-13	2002-03-06	1	1	1	0	0	0	0	0	0	1	0	0	1	0	0	0	0	0	0	0	0	0	120	42	36	54	61	0	0	0	0	0	0	2	1	0	0
55505598J	1	1963-07-07	48.8603	0		1.80548	5.25479	2017-08-04	2012-05-04	2010-07-15	1	0	1	0	0	0	0	1	0	1	0	1	0	0	0	0	0	0	0	0	0	0	160	29	29	47	64	0	0	0	0	0	0	1	99	1	0
55409338A	1	1952-05-23	60.274	0		8.25479	5.02466	2017-08-24	2012-08-16	2004-05-17	1	0	0	0	0	0	0	1	0	1	0	0	0	0	0	0	0	0	1	0	0	0	120	38	39	53	51	0	0	0	0	0	0	1	98	1	1
7027054J	1	1946-12-08	64.8082	0		1.15068	6.0274	2017-09-21	2011-09-13	2010-07-20	1	0	0	0	1	0	0	0	0	1	0	1	0	0	1	0	0	0	0	0	0	0	200	36	42	52	39	1	0	1	0	0	0	1	100	1	0
13458630J	1	1942-04-15	69.3808	0		18.0959	5.98356	2017-08-07	2011-08-15	1993-07-15	1	0	0	0	1	0	0	0	0	0	0	0	0	0	0	0	0	0	0	0	0	0	170	48	28	41	60	0	0	0	0	0	0	1	100	1	1
55341655I	1	1955-02-19	56.5644	0		16.137	5.36712	2017-01-09	2011-08-30	1995-07-15	2	0	0	0	1	1	0	0	0	0	0	0	0	0	0	0	0	0	1	0	1	0	160	30	27	44	69	0	0	0	0	0	0	1	59	1	0
2597217G	0	1952-11-04	58.7589	0		22.0411	6.11781	2017-09-04	2011-07-25	1989-07-15	1	0	1	0	0	0	0	0	0	1	0	0	0	0	1	0	0	0	0	0	0	1	160	38	35	50	57	0	0	0	0	0	0	1	87	1	0
5230028B	0	1962-10-17	50.8055	0		17.0384	2.08767	2015-08-26	2013-07-25	1996-07-15	2	0	1	0	0	0	0	0	0	0	1	1	0	1	1	0	0	0	1	0	0	1	160	45	54	66	40	1	2	1	1	0	0	1	98	1	0
55472888C	0	1944-09-07	68.2575	0		4.68767	4.63562	2017-07-12	2012-11-23	2008-03-18	2	0	1	0	1	0	0	1	0	1	0	1	1	0	1	0	0	0	0	1	0	1	120	38	44	57	37	1	0	1	0	0	0	1	100	1	0
55408146B	0	1950-12-10	61.7671	0		8.3726	3.99726	2016-08-29	2012-08-31	2004-04-19	2	0	1	0	1	0	0	0	1	1	1	1	0	1	1	0	0	0	1	0	0	1	200	54	58	66	35	1	0	1	0	0	1	1	100	1	0
55405774H	1	1966-01-23	47.5616	0		14.0658	3.53425	2017-02-14	2013-08-04	1999-07-15	1	1	1	0	0	0	0	0	0	1	0	1	0	0	0	0	0	0	0	0	0	0	210	39	39	53	51	0	0	1	0	0	0	1	100	1	0
2884670B	0	1933-10-02	78.5534	0		16.7288	5.45479	2017-09-14	2012-04-02	1995-07-15	1	0	1	1	0	1	0	0	0	0	1	1	1	0	0	0	0	0	0	0	1	0	140	31	32	46	58	0	0	0	0	0	0	1	100	1	0
5350019G	1	1939-05-01	74.3699	0		5.92055	3.47397	2017-02-13	2013-08-25	2007-09-25	2	0	1	1	0	0	0	0	0	1	0	1	0	0	0	0	0	0	0	0	0	1	210	38	44	55	41	0	0	1	0	0	0	1	100	1	0
5163799C	0	1948-12-05	63.8658	0		19.6685	4.92877	2017-09-04	2012-10-01	1993-02-04	1	0	1	0	0	1	0	1	0	1	0	0	0	0	0	0	0	0	0	0	1	0	200	37	31	49	66	0	0	0	0	0	0	1	99	1	0
13447099G	1	1920-05-22	91.1671	0		7.07945	4.89315	2016-05-20	2011-06-30	2004-06-02	1	0	1	0	0	0	0	0	0	0	0	1	0	0	0	0	0	0	1	0	1	0	150	44	44	54	38	1	0	1	0	0	0	2	99	1	0
55713806F	1	1949-07-19	63.1918	0		2.13973	2.96986	2015-08-31	2012-09-11	2010-07-23	2	0	0	0	0	1	0	0	0	1	0	1	0	0	0	0	0	0	0	0	1	1	80	41	43	58	48	0	0	1	0	0	0	2	1	0	0
55700632H	1	1964-12-29	47.5781	0		5.60822	4.96712	2017-07-03	2012-07-16	2006-12-08	1	0	0	0	0	0	0	0	0	0	0	0	0	0	0	0	0	0	0	0	0	0	160	32	46	52	45	0	0	1	0	0	0	1	100	1	0
3083221H	1	1939-12-07	73.2356	0		16.5918	2.24384	2015-05-12	2013-02-12	1996-07-15	1	0	1	0	0	0	0	0	0	1	0	0	1	0	0	0	0	0	0	0	0	1	170	43	39	56	57	0	0	0	0	0	0	1	99	1	1
2833939F	1	1948-01-29	63.7014	1	2013-02-15	11.1781	1.39178	2013-02-15	2011-09-26	2000-07-25	2	0	1	0	1	0	0	0	0	1	0	1	1	1	0	0	0	0	0	0	1	0	200	41	53	61	35	1	0	0	1	1	0	1	98	1	0	MS
55393260I	1	1949-06-06	62.0849	0		0.994521	4.81918	2016-04-15	2011-06-22	2010-06-24	1	0	1	0	0	0	0	0	0	1	1	1	0	0	0	0	0	0	0	1	0	1	160	54	56	69	30	1	2	1	1	0	0	1	2	0	1
3145074E	1	1959-03-04	52.3781	1	2013-06-10	2.0137	1.92877	2013-06-10	2011-07-07	2009-07-02	3	0	1	0	0	1	0	1	0	1	0	1	0	0	0	0	0	0	0	1	1	1	140	37	45	63	35	1	1	1	0	1	1	2	99	1	1	IC
5088909C	1	1957-07-07	54.6849	0		24.5534	5.5589	2017-09-19	2012-02-29	1987-08-17	1	0	1	0	1	0	0	0	0	1	0	0	0	0	0	0	0	0	0	0	0	1	180	49	48	58	35	1	1	1	0	0	0	1	100	1	0
5201574F	1	1939-09-30	71.9425	0		16.1151	6.10137	2017-09-26	2011-08-22	1995-07-15	1	0	0	0	0	0	0	0	0	0	0	1	0	0	0	0	0	0	0	0	0	1	170	34	30	45	62	0	0	0	0	0	0	1	99	1	0
5019564J	0	1943-09-25	68.4164	0		17.789	2.58904	2014-09-09	2012-02-07	1994-04-29	1	0	1	1	0	1	1	0	0	1	1	1	0	0	1	0	0	0	0	0	0	1	180	60	50	65	40	1	2	1	0	1	1	1	100	1	1
5115440D	0	1929-04-10	83.0274	1	2015-03-15	15.1589	2.9589	2015-03-15	2012-03-30	1997-02-04	1	0	1	0	0	1	0	0	1	1	1	1	0	0	0	0	0	1	0	1	1	1	170	47	34	46	35	1	2	1	0	0	0	3	100	1	1	NC
55392326E	0	1942-05-19	69.6932	0		7.16438	5.39726	2017-06-02	2012-01-10	2004-11-12	1	0	0	0	0	0	0	1	0	0	0	0	0	0	0	0	0	0	0	0	0	1	200	36	32	47	60	0	0	0	0	0	0	1	96	1	0
5215226E	0	1924-07-24	88.011	0		11.9726	3.54247	2016-01-20	2012-07-06	2000-07-19	2	0	1	0	0	0	0	0	1	1	0	0	0	0	0	0	0	0	1	0	0	1	150	46	31	45	59	0	1	0	0	0	0	1	59	1	0
55326334D	1	1946-02-20	67.5863	1	2014-07-29	24.1589	0.89589	2014-07-29	2013-09-05	1989-07-15	2	0	1	1	1	1	0	0	0	1	1	1	0	1	0	0	0	0	0	1	1	1	210	46	48	62	37	1	0	1	0	0	0	1	75	1	1	DESC
5219043A	1	1959-06-13	52.1945	0		20.0849	2.16712	2013-10-09	2011-08-10	1991-07-15	1	0	0	0	0	0	0	1	1	1	0	1	0	0	0	0	0	0	1	0	0	1	140	54	44	64	58	0	0	0	0	0	0	1	96	1	0
2548213C	1	1952-11-26	59.9068	0		6.13699	4.51507	2017-04-13	2012-10-08	2006-08-21	1	0	0	1	1	0	0	0	0	1	0	0	0	0	0	0	0	0	0	0	0	0	130	43	38	54	56	0	0	0	1	0	0	1	98	1	0
55430992C	1	1977-09-03	35.6849	0		7.88493	4.08493	2017-06-01	2013-05-02	2005-06-15	1	0	0	0	1	0	0	0	0	0	0	0	0	0	0	0	0	0	1	0	0	1	160	36	51	56	56	0	0	0	0	0	0	1	99	1	0
55495035D	0	1960-06-05	51.9781	0		2.75616	4.86849	2017-03-27	2012-05-15	2009-08-13	1	0	1	0	0	0	0	0	0	1	0	1	0	0	0	0	0	0	0	0	1	1	170	40	31	46	61	0	0	0	0	0	0	1	98	1	0
55735585F	0	1937-03-22	75.337	0		0.917808	5.13973	2017-08-23	2012-07-04	2011-08-04	1	0	0	1	0	0	0	0	0	1	0	0	1	0	0	0	0	0	0	0	1	0	160	35	26	43	70	0	0	0	0	0	0	1	99	1	0
2113333I	0	1944-09-23	67.8795	0		2.17808	3.20274	2015-10-06	2012-07-24	2010-05-21	1	0	1	0	0	1	0	1	0	1	0	1	0	0	1	0	0	0	0	1	1	1	90	49	56	66	40	1	1	1	1	0	0	1	41	1	1
55498889D	1	1973-07-24	38.189	1	2014-10-20	1.82192	3.07945	2014-10-20	2011-09-22	2009-11-26	1	0	1	0	0	0	0	0	0	1	0	1	0	0	0	0	0	1	0	0	0	1	200	53	73	81	23	1	1	1	0	0	1	1	99	1	1	IC
3176908G	0	1952-12-27	59.2384	0		1.74521	5.24658	2017-06-06	2012-03-09	2010-06-11	1	1	1	1	0	0	0	1	0	1	0	0	1	0	0	0	1	0	0	0	0	0	120	34	29	44	63	0	0	0	0	0	0	2	45	1	0
2069171I	0	1951-08-08	61.4466	1	2014-11-13	22.4849	1.86301	2014-11-13	2013-01-02	1990-07-15	1	0	1	0	0	1	0	0	1	1	0	0	0	0	1	0	0	1	1	0	1	1	190	41	32	48	62	0	0	0	0	0	0	1	99	1	0	OC
5299551I	0	1942-06-05	70.2247	0		30.0877	3.78356	2016-05-20	2012-08-08	1982-07-15	1	0	1	1	0	1	0	1	1	1	0	1	0	0	0	0	0	0	0	1	1	0	140	52	28	44	66	0	0	0	0	0	0	1	100	1	1
3255666B	0	1947-03-05	65.337	0		11.1452	4.83014	2017-04-17	2012-06-19	2001-04-30	1	0	1	1	1	1	0	0	0	0	0	1	1	0	0	0	0	0	1	0	1	0	170	33	32	47	60	0	0	0	0	0	0	1	100	1	0
3213806B	0	1948-03-30	63.5726	0		13.7288	3.94521	2015-09-19	2011-10-10	1998-01-20	1	0	1	0	0	0	0	0	0	1	0	0	0	0	0	0	0	0	1	0	1	1	130	46	29	46	67	0	0	0	0	0	0	1	97	1	0
2181636F	0	1937-05-22	74.5918	1	2012-08-01	29.8219	0.654795	2012-08-01	2011-12-06	1982-02-16	1	1	1	0	0	1	0	1	1	0	1	0	1	0	0	0	0	0	1	0	1	0	160	41	29	43	61	0	0	0	0	0	0	2	52	1	0	OC
5268270F	0	1944-05-28	68.4575	0		6.75616	4.88219	2017-09-11	2012-10-25	2006-01-24	1	0	1	0	0	0	0	1	0	1	0	0	0	0	1	0	0	0	1	0	0	0	120	39	37	52	55	0	1	0	0	0	0	2	100	1	0
2940165B	0	1944-05-05	67.389	0		16.1616	6.06575	2017-09-30	2011-09-08	1995-07-15	1	0	0	0	1	0	0	0	0	0	0	0	0	0	0	0	0	0	1	0	0	1	180	36	29	47	60	0	0	0	0	0	0	2	93	1	0
3039716H	0	1956-07-27	56.1425	0		27.1562	2.64932	2015-04-28	2012-09-03	1985-07-15	1	0	0	0	0	0	0	1	0	0	0	0	0	0	0	0	0	0	0	0	0	1	140	50	59	68	17	1	0	1	0	0	0	1	99	1	0
5073925J	1	1940-08-15	71.0082	0		0	6.12603	2017-09-14	2011-08-01	2011-08-01	1	0	1	0	0	0	0	0	0	1	0	1	0	0	0	0	0	0	0	1	1	0	170	39	47	66	40	1	0	0	1	1	0	1	97	1	0
5290840B	0	1965-09-19	47.0356	0		5.44932	5.01918	2017-09-26	2012-09-20	2007-04-11	2	0	0	0	0	0	0	1	0	0	0	0	0	0	0	0	0	0	0	1	0	0	160	27	30	46	64	0	0	0	0	0	0	1	85	1	0
13843023D	0	1944-05-02	67.2658	1	2013-08-24	9.02466	2.09315	2013-08-24	2011-07-22	2002-07-15	3	0	1	0	0	0	0	0	1	1	1	1	0	1	0	0	0	1	0	1	0	1	160	54	52	64	40	1	2	1	0	0	1	3	96	1	0	DESC
55528709A	0	1945-06-07	67.5096	0		0.531507	4.52055	2017-05-31	2012-11-23	2012-05-13	1	1	0	0	0	0	0	1	0	0	0	0	0	0	0	0	0	0	0	0	0	0	160	38	34	50	64	0	1	0	0	0	0	1	98	1	0
5042759F	0	1955-03-01	57.5397	0		5.45205	4.6137	2017-04-10	2012-08-30	2007-03-20	1	1	1	0	1	0	0	0	0	1	0	0	0	0	1	0	0	0	1	0	0	0	200	36	35	50	60	0	0	0	1	1	0	1	100	1	0
5253025K	0	1952-12-12	59.4274	0		14.2466	3.43288	2015-10-07	2012-05-02	1998-02-05	2	1	1	0	0	0	0	0	1	1	0	1	0	1	0	0	0	0	0	0	0	1	150	42	52	38	35	1	1	1	0	0	1	1	88	1	1
55398803H	0	1951-05-15	62.0329	0		7.89315	2.1589	2015-07-08	2013-05-11	2005-06-21	3	0	0	0	0	1	0	0	0	1	1	1	0	1	1	0	0	0	1	0	1	1	160	42	46	55	40	1	0	0	1	0	0	1	100	1	0
55740060A	0	1947-04-11	65.0027	0		1.69863	5.39726	2017-08-17	2012-03-26	2010-07-15	1	0	0	0	0	0	0	0	0	0	0	0	0	0	0	0	0	0	0	0	0	0	80	36	30	47	61	0	0	0	0	0	0	2	1	0	0
5285100A	0	1962-09-19	49.9945	1	2013-11-15	13.0521	1.19726	2013-11-15	2012-09-04	1999-08-20	2	0	1	0	0	0	0	1	0	1	0	1	0	0	1	0	0	0	1	0	1	1	140	46	62	69	22	1	1	1	0	0	1	2	98	1	0	DESC
5359519H	0	1945-11-08	66.3178	0		4.30137	4.92603	2017-01-18	2012-02-16	2007-10-30	1	0	1	0	1	0	0	0	0	1	0	1	0	0	1	0	0	0	1	0	0	1	180	43	54	63	20	1	0	1	1	0	1	1	90	1	0
5260847B	1	1947-11-07	63.9315	1	2013-07-16	13.2082	1.80274	2013-07-16	2011-09-27	1998-07-16	3	1	1	0	1	0	0	0	1	1	1	1	0	1	0	0	0	0	0	1	0	1	210	56	48	58	35	1	1	1	0	0	1	1	91	1	1	IC
5249475K	0	1956-04-07	56.5425	0		14.8959	3.30137	2016-01-26	2012-10-08	1997-11-19	2	0	1	0	0	0	0	0	0	1	0	1	0	0	0	0	0	0	1	0	1	1	200	47	35	50	59	0	0	0	1	1	0	1	99	1	0
5242972G	0	1964-08-25	47.6411	0		22.737	5.26849	2017-07-10	2012-04-04	1989-07-15	1	0	1	0	0	0	0	0	0	1	0	1	0	0	0	0	0	0	0	0	0	1	160	37	41	55	58	0	0	1	0	0	0	1	53	1	0
55737951D	0	1966-11-17	45.0329	0		0.791781	2.92603	2014-10-21	2011-11-18	2011-02-02	1	0	0	0	0	0	0	1	0	1	0	0	0	0	0	0	0	0	0	0	0	0	160	35	38	51	56	0	0	0	0	0	0	1	94	1	0
5156762J	0	1936-07-12	75.1096	0		18.6603	4.07671	2015-08-30	2011-08-03	1992-12-09	2	0	1	0	0	0	0	0	0	1	1	0	1	0	0	0	0	0	1	0	1	1	80	33	28	45	68	0	0	0	0	0	0	2	3	0	0
5146126D	1	1969-11-15	43.6411	0		20.9616	2	2015-06-26	2013-06-26	1992-07-15	1	0	0	0	0	0	0	0	0	0	0	0	0	0	0	0	0	0	0	0	0	0	140	38	39	51	60	0	0	0	0	0	0	1	99	1	0
5109514B	1	1968-11-21	44.789	0		23.8767	4.07945	2017-09-22	2013-08-25	1989-10-15	2	0	0	0	0	0	0	1	0	1	0	1	0	0	1	0	0	0	1	0	0	1	160	36	42	54	47	0	0	1	0	0	0	1	100	1	0
55336227B	0	1965-04-18	47.6877	0		9.93151	4.73425	2017-09-06	2012-12-13	2003-01-10	1	0	1	0	0	0	0	0	0	1	0	0	0	0	1	0	0	0	1	0	1	0	200	37	31	50	68	0	0	0	0	0	0	1	100	1	0
2810700D	0	1937-11-03	75.3534	0		19.6192	4.46301	2017-08-08	2013-02-21	1993-07-15	1	0	1	0	0	1	0	0	1	1	0	0	0	0	0	0	0	0	0	1	1	1	160	51	44	58	56	0	0	0	1	1	0	3	99	1	0
55744612C	0	1946-06-10	66.9808	0		0.00273973	2.20274	2015-07-30	2013-05-17	2013-05-16	2	0	0	0	0	0	0	0	0	0	0	1	0	0	0	0	0	0	1	0	0	1	200	48	53	65	40	1	2	1	1	1	0	1	99	1	0
55709734A	1	1975-02-20	36.5753	1	2013-07-15	4.15616	1.84932	2013-07-15	2011-09-09	2007-07-15	2	0	0	0	0	1	0	0	0	1	0	1	0	1	0	0	0	0	1	0	1	0	150	36	45	56	40	1	0	1	1	0	0	1	98	1	0	MS
3061507G	0	1948-04-15	63.4411	0		8.78904	5.86027	2017-07-17	2011-09-08	2002-11-26	2	0	1	0	0	1	0	0	0	1	0	0	0	0	1	0	0	0	1	0	1	1	160	39	28	41	60	0	0	0	0	0	0	1	100	1	0
5354138K	1	1947-09-13	64.8877	0		8.89041	5.17808	2017-09-19	2012-07-17	2003-08-29	1	0	1	0	1	1	0	1	0	0	1	1	0	0	1	1	1	0	0	1	0	1	120	46	71	77	20	1	0	1	1	0	0	2	90	1	0
5238912A	0	1945-06-26	66.0767	0		11.5507	2.76986	2014-04-14	2011-07-08	1999-12-22	1	0	1	0	0	0	0	0	1	1	1	0	0	1	0	0	0	0	0	1	1	1	160	57	60	73	36	1	2	1	1	0	0	1	97	1	0
55397990G	0	1949-01-17	62.6027	1	2012-10-10	1.59178	1.16986	2012-10-10	2011-08-10	2010-01-06	3	0	0	0	0	1	1	0	1	1	1	1	0	1	0	0	1	0	0	1	1	1	170	48	60	68	25	1	2	1	0	0	1	3	92	1	1	IC
5043356I	0	1949-08-04	63.2493	0		22.0192	4.32877	2017-02-14	2012-10-18	1990-10-17	3	1	0	0	1	1	0	0	0	0	0	1	0	0	0	0	0	0	0	0	1	0	90	29	28	42	70	0	0	0	0	0	0	2	8	0	0
5028048I	1	1958-06-23	53.9863	0		32.9123	5.04658	2017-06-20	2012-06-04	1979-07-15	1	0	1	0	1	0	0	1	0	1	0	1	0	0	0	0	0	0	0	0	0	1	190	40	34	57	57	0	0	0	0	0	0	1	99	1	0
55378843H	1	1948-01-10	63.6247	0		6.8137	2.41644	2014-01-08	2011-08-10	2004-10-18	1	0	1	0	1	0	0	0	0	0	0	1	0	0	0	0	0	0	0	0	0	0	130	38	34	50	60	0	0	0	0	0	0	1	35	0	1
5281979C	1	1970-10-20	41.7123	0		6.95342	4.36986	2016-11-07	2012-06-26	2005-07-15	1	0	0	0	0	0	0	1	1	0	0	0	0	0	0	0	0	0	0	0	0	0	120	30	37	51	55	0	0	0	0	0	0	1	100	1	1
5243787B	1	1960-05-02	52.5151	0		15.074	3.06301	2015-11-16	2012-10-24	1997-10-01	2	0	1	0	1	1	0	0	0	1	1	1	0	0	1	0	0	1	1	0	0	0	220	41	54	64	32	1	0	1	0	0	0	1	99	1	0
5211054D	1	1966-05-17	46.0521	0		15.8685	4.42466	2016-10-25	2012-05-24	1996-07-15	1	0	0	0	0	0	0	0	0	0	0	0	0	0	0	0	0	0	0	0	0	0	160	29	33	48	67	0	0	0	0	0	0	1	87	1	1
55471322H	1	1955-05-20	57.4274	0		11.2411	4.97534	2017-09-28	2012-10-08	2001-07-15	3	1	0	0	1	0	0	0	0	1	1	1	0	0	0	0	0	0	0	0	0	0	180	33	29	44	63	0	0	0	0	0	0	1	99	1	0
3206820D	1	1955-04-20	56.9918	0		1.2411	5.46849	2017-09-19	2012-04-02	2011-01-05	1	0	0	0	0	1	0	1	1	1	0	1	0	0	1	0	0	0	1	0	1	0	180	51	55	62	32	1	0	1	1	0	1	2	97	1	1
55720272K	1	1974-12-07	37.4712	0		3.27945	5.02192	2017-05-25	2012-05-18	2009-02-06	1	0	0	0	0	0	0	0	0	0	0	0	0	0	0	0	0	0	0	0	0	0	170	42	30	52	63	0	0	0	0	0	0	1	100	1	1
5006086J	1	1946-02-27	66.1863	0		15.8411	5.43836	2017-09-25	2012-04-19	1996-06-20	2	0	0	0	0	1	0	0	1	0	0	0	0	0	0	0	0	0	1	0	1	1	200	51	38	55	58	0	1	0	1	0	0	1	98	1	1
55400836F	1	1928-06-05	85.2274	1	2014-06-21	10.0685	0.873973	2014-06-21	2013-08-06	2003-07-15	2	0	0	0	1	0	0	0	0	0	1	1	0	0	0	1	1	0	0	0	0	1	200	44	45	55	37	1	1	1	0	0	0	1	31	0	1	OC
55307688B	1	1943-10-24	67.726	1	2013-05-15	28.9753	1.87945	2013-05-15	2011-06-29	1982-07-15	2	0	1	0	0	0	1	0	1	1	0	1	0	0	1	0	0	0	1	0	0	1	200	42	38	56	55	0	0	0	0	0	0	1	100	1	0	MS
55390806A	1	1955-08-19	58.0575	0		10.1205	3.89589	2017-07-17	2013-08-25	2003-07-15	1	0	1	1	1	1	0	0	0	1	0	1	1	0	0	0	0	0	1	0	1	0	190	42	34	54	66	0	0	0	0	0	0	1	99	1	0
5123023E	1	1927-02-14	84.5096	1	2012-06-22	26.0548	0.90137	2012-06-22	2011-07-29	1985-07-15	1	0	1	0	0	0	0	1	1	0	1	1	0	0	0	1	1	0	0	1	0	1	200	52	48	57	30	1	0	0	1	0	0	1	100	1	1	IC
55739642H	1	1966-10-20	45.4055	1	2014-01-16	3.6411	1.86849	2014-01-16	2012-03-05	2008-07-15	1	0	0	0	0	0	0	0	0	1	1	1	0	1	1	0	0	0	0	0	0	1	220	47	65	74	25	1	2	1	0	0	1	1	99	1	0	IC
55733008B	1	1971-02-16	41.526	0		1.49315	4.51781	2017-02-20	2012-08-16	2011-02-18	1	0	1	0	0	0	0	1	0	0	0	0	0	0	0	0	0	0	0	0	0	0	160	34	36	52	58	0	0	0	0	0	0	1	99	1	1
55745345I	1	1952-01-27	61.1233	0		2.61918	3.98904	2017-02-20	2013-02-25	2010-07-15	2	0	1	0	0	0	0	0	0	0	1	1	0	1	1	0	0	0	0	0	0	1	210	44	68	74	17	1	0	1	0	0	1	1	95	1	1
55728289E	1	1969-12-31	42.2877	0		4.40548	4.89041	2017-02-22	2012-04-04	2007-11-09	1	0	1	0	0	0	0	0	0	1	0	1	1	0	1	0	0	0	0	0	0	0	80	37	35	54	64	0	0	0	0	0	0	2	2	0	1
55736468H	1	1931-11-30	80.3808	0		0.378082	5.39178	2017-08-17	2012-03-28	2011-11-11	1	0	1	0	0	1	0	1	0	1	0	1	0	0	0	0	0	0	1	0	1	1	130	40	49	62	45	0	0	1	0	0	0	1	85	1	1
55710215J	1	1958-05-28	53.0082	1	2012-11-01	17.8521	1.46027	2012-11-01	2011-05-18	1993-07-15	1	0	0	0	0	0	1	0	0	0	1	1	0	0	0	1	1	1	0	0	0	1	200	41	58	65	23	1	0	1	0	0	1	1	99	1	1	MS
2125564H	1	1937-12-03	74.8986	0		0.123288	2.53973	2015-04-23	2012-10-08	2012-08-24	1	0	1	0	1	0	0	0	1	1	0	0	1	0	0	0	0	0	0	1	0	1	120	56	56	68	40	1	2	1	1	0	1	3	83	1	1
55712201G	1	1963-05-24	49.2192	0		4.88767	4.85205	2017-06-05	2012-07-30	2007-09-11	2	0	1	0	0	0	0	0	0	1	0	0	1	0	0	0	0	0	0	0	0	0	150	38	40	55	49	0	0	0	0	0	0	1	98	1	0
3082327C	1	1946-03-19	66.2822	0		10.526	5.23014	2017-09-04	2012-06-13	2001-12-06	1	1	1	0	0	0	0	0	0	1	0	1	0	1	0	1	1	0	0	1	0	1	240	42	49	66	40	1	0	0	0	1	0	1	96	1	1
5243666B	1	1953-07-31	57.8411	0		14.2356	5.99452	2017-05-16	2011-05-20	1997-02-26	1	0	1	0	0	0	0	0	0	1	0	1	0	0	0	0	0	0	0	0	0	1	120	42	48	62	41	0	0	1	0	0	0	1	99	1	1
55345419E	1	1959-02-18	54.0027	1	2014-01-03	9.44932	0.909589	2014-01-03	2013-02-05	2003-08-28	2	1	0	1	1	1	0	0	0	1	1	1	1	0	0	0	0	0	0	0	1	1	200	54	40	70	30	1	1	1	0	0	1	1	99	1	1	IC
55703664D	1	1972-04-23	40.2795	0		5.84658	5.16438	2017-09-21	2012-07-24	2006-09-20	1	0	0	0	1	0	0	1	0	1	0	0	0	0	0	0	0	0	0	0	0	0	160	33	41	60	59	0	0	0	1	0	0	1	96	1	0
55385571K	1	1923-09-04	87.8356	1	2012-11-12	4.04384	1.41644	2012-11-12	2011-06-14	2007-05-30	1	0	1	1	0	1	0	1	0	1	0	0	0	0	0	0	0	0	1	0	0	0	150	45	37	53	57	0	0	0	0	0	0	1	92	1	0	MS
55389777J	1	1946-05-15	66.4493	0		27.2548	4.88767	2017-08-28	2012-10-09	1985-07-15	1	1	1	0	0	1	0	0	0	1	0	1	0	0	0	0	0	0	0	0	1	0	140	37	22	38	74	0	0	0	0	0	0	1	100	1	0
5357006K	1	1938-03-02	73.6767	0		10.5041	4.33425	2016-02-15	2011-10-17	2001-04-18	1	0	1	0	0	0	0	0	0	1	0	0	0	0	0	0	0	0	0	0	0	0	170	39	35	47	50	0	0	1	0	0	0	1	100	1	1
2901310K	1	1940-02-10	71.7726	0		0	5.83288	2017-08-30	2011-11-01	2011-11-01	1	0	1	0	0	0	0	1	0	1	1	1	0	0	0	0	0	0	0	0	0	1	120	44	43	60	45	0	0	1	0	0	0	2	1	0	0
55722960K	1	1963-03-12	50.074	0		3.66301	4.49589	2017-09-22	2013-03-26	2009-07-28	1	0	0	0	1	0	0	0	0	0	0	0	0	0	0	0	0	0	0	0	0	0	180	32	36	52	58	0	0	0	0	0	0	1	100	1	0
55707202I	1	1950-12-03	61.5479	0		5.89589	5.29315	2017-09-19	2012-06-05	2006-07-15	1	0	1	0	0	0	1	0	1	1	0	1	0	1	0	0	0	1	0	1	1	1	200	49	43	55	42	0	1	1	0	0	1	1	93	1	1
13480159D	1	1955-10-03	55.7507	0		8.22466	2.21096	2013-09-04	2011-06-20	2003-04-01	1	0	0	0	0	0	0	0	0	0	0	0	0	0	0	0	0	0	1	0	0	1	90	36	48	60	40	1	0	1	0	0	0	2	1	0	1
5051499E	1	1929-01-03	83.9534	0		0	2.48493	2015-05-22	2012-11-26	2012-11-26	1	0	1	0	1	0	0	0	0	1	0	0	0	0	0	0	0	0	0	0	0	0	150	38	39	51	60	0	0	0	0	0	0	1	100	1	0
5284407I	1	1947-09-15	65.9315	0		3.13973	3.7863	2017-05-17	2013-08-04	2010-06-15	1	0	1	0	1	1	0	0	0	1	0	1	0	0	1	0	0	0	1	0	1	1	110	42	44	65	57	0	0	0	1	1	0	2	100	1	1
55539032E	1	1969-03-05	44.2795	0		0.0328767	4.2411	2017-08-30	2013-06-04	2013-05-23	2	0	1	0	0	1	0	0	0	1	0	0	1	0	0	0	0	0	0	0	1	0	160	42	53	37	55	0	0	0	1	0	0	1	98	1	1
5114664B	1	1927-12-23	85.1233	1	2014-07-10	24.1699	1.48219	2014-07-10	2013-01-15	1988-11-20	1	0	1	0	0	1	0	1	1	1	0	1	0	0	0	0	0	0	0	0	1	1	160	31	52	61	35	1	1	1	0	0	0	2	90	1	0	IC
5362004J	1	1948-05-04	65.2959	0		11.8027	3.72329	2017-04-24	2013-08-04	2001-10-18	1	0	1	1	1	1	0	0	0	1	0	1	0	0	1	0	0	0	0	0	1	1	200	42	45	59	45	0	0	1	0	0	0	1	99	1	0
55385944A	1	1947-07-24	66.5863	0		0	2.35616	2016-06-15	2014-02-06	2014-02-06	2	0	1	0	0	0	0	1	0	1	1	1	0	1	0	0	0	0	0	0	0	1	140	40	42	60	54	0	1	0	1	0	0	1	93	1	1
5274823H	1	1972-05-29	40.0493	0		12.9041	3.38082	2015-10-23	2012-06-06	1999-07-15	1	0	1	0	0	0	0	0	0	0	0	0	0	0	0	0	0	0	1	0	0	1	210	36	43	55	44	0	0	1	0	0	0	1	1	0	0
55714178F	1	1943-08-07	68.1863	0		7.20548	2.21096	2013-12-12	2011-09-27	2004-07-15	1	0	1	0	0	0	0	0	1	1	1	1	0	1	1	0	0	0	0	1	0	0	160	52	36	53	50	0	0	0	1	1	1	3	100	1	0
5279000B	1	1941-04-02	71.2603	0		19.8603	5.14795	2017-08-10	2012-06-18	1992-08-13	1	0	1	0	0	0	0	1	0	1	0	0	0	0	0	0	0	0	0	0	0	0	200	43	49	62	42	0	0	1	0	0	0	1	98	1	0
13497464H	1	1952-03-19	59.9726	1	2015-02-27	8.70685	3.0137	2015-02-27	2012-02-23	2003-06-12	1	0	1	1	1	1	0	0	0	1	0	1	0	0	1	1	1	1	0	0	1	1	210	44	62	68	21	1	1	1	1	0	1	1	97	1	0	DESC
55537690H	1	1967-12-15	45.3479	0		0.0191781	4.18082	2017-06-13	2013-04-09	2013-04-02	2	0	0	0	0	0	0	0	0	1	0	0	0	0	0	0	0	0	0	0	0	1	160	41	34	50	56	0	0	0	0	0	0	1	99	1	0
55726513H	1	1959-01-26	53.3534	0		27.2329	4.93699	2017-04-27	2012-05-21	1985-03-04	2	0	1	0	1	1	0	0	0	1	0	1	0	1	0	1	0	0	1	0	0	1	180	47	49	59	32	1	1	1	0	0	1	1	96	1	1
5273739H	1	1943-03-16	68.6247	0		26.9644	5.90137	2017-09-05	2011-10-13	1984-11-01	1	0	0	0	1	0	0	1	1	1	0	1	1	1	0	0	0	0	0	1	0	0	150	42	33	46	55	0	0	0	0	0	0	1	99	1	0
55709646K	1	1952-07-05	60.7233	0		5.89589	4.51233	2017-09-13	2013-03-11	2007-04-20	1	0	0	0	1	0	0	0	0	0	0	1	0	0	0	0	0	0	1	0	0	0	150	28	39	52	47	0	0	1	0	0	0	1	100	1	0
55874632B	0	1947-03-10	65.2822	0		0.0136986	2.9589	2015-05-20	2012-06-04	2012-05-30	1	0	1	0	0	0	0	0	0	1	0	1	0	0	0	0	0	0	0	0	0	0	120	36	39	51	63	0	0	0	0	0	0	1	74	1	0
5272488K	0	1950-04-27	62.1753	0		13.389	4.79178	2017-03-29	2012-06-14	1999-01-27	2	1	1	0	1	1	0	0	0	1	1	1	0	1	0	0	0	0	0	0	1	1	160	39	44	59	49	0	0	1	0	0	0	1	100	1	0
55389851G	0	1953-12-18	58.526	0		5.26027	5.0411	2017-06-27	2012-06-13	2007-03-12	1	0	0	0	0	0	0	0	1	1	0	0	0	0	0	0	0	0	0	0	1	1	160	54	55	59	44	0	1	1	1	1	1	1	100	1	0
55383887K	1	1943-12-20	68.5479	0		3.09041	3.87123	2016-05-03	2012-06-20	2009-05-19	1	0	1	1	0	0	0	0	0	1	0	1	0	0	0	0	0	0	1	0	1	1	220	48	56	60	28	1	2	1	0	0	0	1	70	1	1
55407040F	1	1927-03-10	86.2384	0		9.14247	3.90959	2017-04-10	2013-05-14	2004-03-25	1	0	1	0	1	0	0	0	0	1	0	1	0	0	0	0	0	0	0	0	0	0	120	43	45	56	52	0	0	0	1	0	0	1	94	1	1
55706468D	1	1962-07-18	50.3041	0		22.3288	4.84658	2017-08-28	2012-10-24	1990-07-02	1	1	0	0	1	0	0	1	0	0	0	0	0	0	0	0	0	0	0	0	0	0	160	32	32	48	62	0	0	0	0	0	0	1	79	1	0
55723598E	1	1940-10-09	71.4247	1	2014-06-10	6.77534	2.29315	2014-06-10	2012-02-24	2005-05-18	2	0	1	0	0	1	0	1	1	1	1	1	0	1	0	0	0	1	1	0	1	1	190	60	70	80	20	1	2	1	1	0	1	1	96	1	0	IC
55475999B	0	1950-12-03	62.6548	0		5.12603	2.00274	2015-07-15	2013-07-14	2008-05-30	1	0	1	0	0	0	0	0	0	0	0	0	0	0	0	0	0	0	0	0	0	0	140	38	39	51	60	0	0	0	0	0	0	1	91	1	0
55725311A	1	1949-09-10	62.074	1	2013-02-26	3.80548	1.43288	2013-02-26	2011-09-22	2007-12-03	3	1	1	1	1	0	0	1	0	1	1	1	0	1	0	0	0	0	1	0	0	1	200	46	58	64	20	1	0	1	0	1	1	1	91	1	0	NC
55392973B	0	1942-11-08	69.0493	0		26.337	5.83014	2017-09-06	2011-11-09	1985-07-15	1	0	1	0	0	1	0	0	0	1	0	0	1	0	0	0	0	0	1	0	1	1	170	40	38	47	39	1	0	1	0	0	0	1	99	1	0
55715567K	1	1969-04-28	43.3726	0		17.1425	4.42192	2017-01-31	2012-08-31	1995-07-15	1	0	1	0	1	0	0	1	0	1	0	1	0	0	0	0	0	0	0	0	0	0	170	32	36	49	52	0	0	1	0	0	0	1	100	1	0
55384761K	0	1973-10-16	38.7753	0		1.10411	4.89589	2017-06-07	2012-07-16	2011-06-09	1	0	0	0	0	0	0	0	0	0	0	0	0	0	0	0	0	0	0	0	0	0	140	37	28	44	66	0	0	0	0	0	0	1	99	1	0
55730996K	0	1937-06-18	75.9671	0		16.8521	2.04384	2015-06-03	2013-05-18	1996-07-15	2	0	1	0	0	0	0	0	1	1	0	1	0	1	0	0	0	0	0	1	0	1	180	51	45	56	40	1	0	1	0	0	0	1	96	1	0
2221180B	0	1948-06-08	65.2	0		6.06027	3.8	2017-05-22	2013-08-04	2007-07-15	2	0	1	1	0	1	0	0	0	1	0	0	0	0	0	0	0	0	0	0	1	0	120	38	30	43	58	0	0	0	0	0	0	2	51	1	0
5096422F	0	1930-03-21	81.2164	0		30.863	4.8274	2016-03-15	2011-05-19	1980-07-15	1	0	1	0	0	1	0	0	1	1	1	1	1	1	0	0	0	0	0	1	1	1	220	47	36	51	56	0	1	0	0	0	0	1	100	1	0
5108354C	0	1946-06-15	66.4384	0		23.326	2.49863	2015-05-06	2012-11-05	1989-07-15	2	0	1	0	0	0	0	0	0	1	0	1	0	0	0	0	0	0	0	0	0	0	140	38	40	51	60	0	0	0	0	0	0	1	100	1	0
55700682D	0	1944-11-02	68.4466	0		11.4301	4.32877	2017-07-25	2013-03-28	2001-10-25	1	0	1	0	0	1	0	1	0	1	0	1	0	1	0	0	0	0	0	0	1	1	190	35	31	47	63	0	0	0	0	0	0	1	91	1	0
5268428E	0	1968-08-06	45.0247	0		15.0658	4.07123	2017-08-29	2013-08-04	1998-07-15	1	0	0	0	0	0	0	1	0	0	0	0	0	0	0	0	0	0	0	0	0	1	170	26	30	46	50	0	0	0	1	0	0	1	99	1	0
5288173F	0	1940-01-02	72.1534	0		11.7918	3.77808	2015-11-19	2012-02-09	2000-04-28	1	0	1	1	0	0	0	1	0	1	0	0	0	0	0	0	0	0	1	0	0	0	150	39	32	44	52	0	0	1	0	0	0	2	67	1	0
5064517F	1	1956-04-18	56.1534	0		24.8932	4.90959	2017-04-26	2012-05-30	1987-07-15	1	0	1	0	1	0	0	0	0	1	0	1	0	0	0	0	0	0	0	0	0	0	170	32	37	53	57	0	0	0	0	0	0	1	98	1	0
2686363G	0	1950-07-11	62.0575	0		27.0219	5.1863	2017-09-21	2012-07-16	1985-07-15	2	0	1	0	0	1	0	0	0	1	0	0	0	0	0	0	0	0	1	0	1	0	130	42	33	52	66	0	1	0	0	0	0	1	98	1	1
5144223B	0	1953-11-15	58.7562	0		20.0658	4.83288	2017-06-02	2012-08-03	1992-07-15	1	0	1	1	0	0	0	0	0	1	1	0	0	0	0	0	0	0	0	0	1	0	160	31	24	36	63	0	0	0	0	0	0	1	100	1	0
5075029J	0	1952-10-17	60.074	0		34.3151	4.76712	2017-08-04	2012-10-29	1978-07-15	1	0	1	0	0	0	0	1	0	1	0	1	0	1	0	0	0	0	0	0	0	1	200	48	47	58	39	1	0	1	0	0	1	1	100	1	0
55727873F	0	1947-07-20	64.0986	0		1.34521	6.11507	2017-09-18	2011-08-09	2010-04-05	1	0	1	0	0	0	0	0	0	0	0	0	1	0	0	0	0	0	0	0	0	1	140	41	38	53	37	1	0	0	1	0	0	1	97	1	1
5368472K	0	1945-01-27	67.5342	0		10.0027	5.12329	2017-09-06	2012-07-24	2002-07-26	1	0	0	0	1	0	0	1	1	1	0	0	0	0	0	0	0	0	0	1	1	1	140	40	34	50	60	0	2	0	0	0	0	1	79	1	0
55524784B	1	1964-12-20	48.0685	0		0.972603	4.31781	2017-04-27	2013-01-02	2012-01-13	1	0	0	0	1	0	0	1	1	1	0	1	0	0	1	0	0	0	0	1	0	0	130	44	36	48	58	0	0	0	0	0	0	1	70	1	0
55340658K	1	1943-06-16	68.3479	0		8.43014	3.78082	2015-07-15	2011-10-04	2003-05-02	2	0	1	0	1	0	0	0	0	1	0	1	1	1	0	0	0	0	0	0	0	1	200	49	56	60	15	1	1	1	0	0	1	1	99	1	0
3112137J	1	1945-10-01	67.5534	0		4.47671	4.27397	2017-07-12	2013-04-04	2008-10-13	1	0	0	0	1	0	0	0	0	1	0	0	0	0	0	0	0	0	1	0	0	1	170	41	54	64	32	1	0	1	0	0	0	1	95	1	0
5143390G	1	1963-01-04	50.3616	0		19.8137	2.12329	2015-06-17	2013-05-03	1993-07-15	2	0	0	0	0	0	0	0	0	0	0	1	0	0	1	0	0	0	0	0	0	0	190	38	39	51	60	0	0	0	0	0	0	1	97	1	0
5165376G	1	1932-09-15	79.2219	1	2013-05-26	15.3479	1.52603	2013-05-26	2011-11-16	1996-07-15	1	0	1	0	0	1	0	1	0	1	1	1	0	0	0	0	0	0	0	0	1	1	140	52	61	71	20	1	2	1	1	0	1	1	93	1	0	IC
5225256A	1	1949-02-10	63.1918	0		26.7425	4.94795	2017-03-16	2012-04-05	1985-07-15	1	1	1	0	0	0	0	0	0	1	0	0	0	0	0	0	0	0	0	0	0	1	210	41	50	64	28	1	1	1	1	0	0	1	97	1	0
55744232B	1	1953-08-09	59.9726	0		0	2	2015-07-15	2013-07-15	2013-07-15	1	0	0	0	0	0	0	0	0	0	0	1	0	0	0	0	0	0	0	0	0	0	140	38	39	51	60	0	0	0	0	0	0	2	3	0	1
5356850H	1	1966-10-25	45.4575	0		17.7562	5.48767	2017-09-22	2012-03-29	1994-07-01	1	0	1	0	0	0	0	0	0	1	0	1	0	1	1	0	0	0	1	0	0	0	180	40	45	56	40	1	0	1	0	0	0	1	91	1	0
55725801F	0	1959-06-19	52.5562	0		12.3918	5.71781	2017-09-12	2011-12-26	1999-08-08	1	0	1	0	0	0	0	0	0	1	0	1	0	0	0	0	0	0	0	0	0	0	170	37	30	48	40	1	0	0	1	1	0	1	99	1	0
13485935A	0	1952-06-23	59.5863	0		9.49315	5.41096	2017-06-06	2012-01-09	2002-07-15	2	0	1	0	0	1	0	0	0	0	0	0	0	0	0	0	0	0	0	0	0	1	150	41	36	56	47	0	0	1	0	0	0	1	97	1	0
55375656C	0	1939-12-11	73.0685	0		9.90411	4.74247	2017-09-13	2012-12-17	2003-01-24	1	0	1	0	0	0	0	0	1	1	0	1	0	1	0	0	0	0	0	1	0	1	170	44	48	57	33	1	2	0	0	0	0	3	88	1	0
55409740A	1	1963-06-08	48.0849	1	2014-05-26	7.1589	2.91507	2014-05-26	2011-06-27	2004-05-01	1	1	1	0	0	0	0	0	0	1	1	1	0	1	0	0	0	0	0	0	0	1	170	41	63	70	27	1	2	1	1	0	1	1	92	1	0	DESC
13822168K	0	1948-08-15	64.3945	0		3.10685	3.8274	2016-10-18	2012-12-21	2009-11-13	1	0	1	1	0	1	1	1	0	1	0	1	0	0	0	0	0	0	0	0	1	1	170	46	44	55	41	0	1	1	0	0	0	2	97	1	0
55473282F	0	1928-09-13	85.0082	1	2013-12-15	13.189	0.30411	2013-12-15	2013-08-26	2000-06-21	2	0	1	1	1	0	0	0	0	1	0	1	0	0	0	0	0	0	1	0	0	0	170	50	29	47	72	0	1	0	0	0	0	1	94	1	0	DESC
55722032J	0	1947-10-30	64.5863	0		4.83836	4.8137	2017-03-07	2012-05-15	2007-07-15	1	0	1	0	0	0	0	1	0	0	0	0	0	0	0	0	0	0	0	0	0	0	140	48	35	51	59	0	0	0	0	0	0	1	98	1	0
13443141B	0	1939-12-20	73.1699	0		1.50685	4.58356	2017-09-01	2013-02-01	2011-08-01	1	0	1	1	0	1	0	0	1	0	0	1	0	0	0	0	0	0	0	1	1	0	160	53	31	46	61	0	0	0	0	0	0	3	94	1	0
5019456D	0	1949-08-04	61.863	1	2013-02-05	10.8822	1.68767	2013-02-05	2011-05-31	2000-07-15	2	1	1	0	0	0	0	1	0	1	0	0	0	0	0	0	0	0	0	0	0	0	160	27	26	46	65	0	0	0	0	0	0	1	98	1	1	NC
55737754I	0	1935-10-22	76.8493	0		2.31781	4.64384	2017-03-30	2012-08-08	2010-04-15	1	0	1	0	0	0	0	0	0	1	1	1	0	1	0	0	0	0	0	1	0	1	210	32	48	56	35	1	0	1	1	0	1	1	97	1	1
55715110E	0	1967-06-23	46.0986	0		10.0137	2.01644	2015-07-23	2013-07-17	2003-07-15	1	0	0	0	0	0	0	0	0	0	0	0	0	0	0	0	0	0	0	0	0	0	200	39	39	51	64	0	0	0	0	0	0	1	100	1	0
5366702H	0	1953-06-18	58.9836	1	2014-11-04	4.87397	2.43836	2014-11-04	2012-05-28	2007-07-15	1	0	1	0	0	1	0	0	0	1	0	1	0	0	0	0	0	0	0	0	1	0	100	39	32	51	66	0	0	0	0	0	0	1	100	1	1	NC
13488533D	0	1939-03-18	73.1973	0		8.57808	5.38082	2017-09-25	2012-05-10	2003-10-14	2	0	1	0	0	1	0	0	1	1	0	1	0	1	0	0	0	1	0	1	1	1	160	56	38	50	42	0	0	1	0	0	1	3	96	1	0
5227331I	0	1933-06-13	78.8658	0		15.6493	5.48767	2017-09-29	2012-04-05	1996-08-15	1	0	1	1	0	1	0	0	1	1	1	1	1	0	0	0	0	0	1	0	1	0	180	43	39	48	33	1	1	1	0	0	0	1	97	1	1
5037727I	0	1952-08-09	58.9397	0		21.4767	6.16712	2017-09-01	2011-07-04	1990-01-16	2	0	1	0	1	1	0	0	0	1	0	1	0	0	0	0	0	0	0	0	1	1	190	39	33	52	66	0	0	0	0	0	0	1	99	1	0
5067892D	0	1945-01-26	68.1288	0		19.6301	4.51233	2017-08-30	2013-02-25	1993-07-15	1	0	1	0	0	1	0	0	1	0	0	0	0	0	0	0	0	0	0	1	1	1	170	48	32	46	58	0	0	0	0	0	0	2	42	1	0
55330947I	0	1965-07-08	47.0767	0		10.0329	5.10411	2017-08-30	2012-07-24	2002-07-15	1	0	1	0	1	0	0	0	0	1	0	1	0	0	0	0	0	0	1	0	0	0	130	34	28	45	68	0	0	0	0	1	0	1	100	1	0
55398405K	0	1936-09-15	76.1918	0		32.3315	4.89863	2017-09-28	2012-11-05	1980-07-15	1	0	1	1	0	1	0	1	1	1	1	1	0	1	0	0	0	1	1	0	1	1	120	54	48	59	38	1	1	1	1	0	1	1	97	1	0
55388101K	0	1961-11-25	50.5781	0		17.9205	4.96986	2017-05-30	2012-06-11	1994-07-15	1	0	1	0	1	0	0	0	1	1	0	1	0	1	0	0	0	1	0	1	0	0	160	31	32	44	53	0	0	1	0	0	0	1	100	1	0
5251340H	0	1943-11-10	67.7589	0		8.0411	3.3726	2014-12-10	2011-07-28	2003-07-15	2	0	1	0	0	0	0	0	0	1	1	1	0	1	0	0	0	0	0	0	0	0	130	38	44	57	45	0	1	1	0	0	0	2	98	1	0
55378711A	0	1957-12-19	55.1479	0		25.5589	4.6274	2017-09-13	2013-01-28	1987-07-15	1	0	0	0	1	0	0	0	0	1	0	0	0	0	0	0	0	0	0	0	0	0	160	30	35	48	53	0	0	0	1	0	0	2	3	0	0
5368145G	0	1971-11-01	39.8795	0		11.4	6.05753	2017-09-27	2011-09-08	2000-04-17	1	0	0	0	0	0	0	0	1	1	0	1	0	0	0	0	0	0	0	0	0	0	80	35	29	45	65	0	0	0	1	1	0	1	45	1	0
3144117J	0	1956-01-30	57.7479	0		0	2.13425	2015-12-03	2013-10-15	2013-10-15	2	0	1	0	1	1	0	0	0	1	1	1	0	1	0	0	0	0	0	0	1	1	130	32	44	57	45	0	1	1	0	0	0	2	34	0	0
3148357C	0	1966-08-14	44.9863	1	2013-02-02	6.33973	1.51781	2013-02-02	2011-07-29	2005-03-28	2	0	1	0	1	0	0	1	0	1	0	1	0	0	0	1	1	1	0	0	0	1	200	49	55	67	36	1	0	0	1	0	0	1	93	1	0	MS
5227566I	0	1946-12-18	65.737	0		14.1288	4.8137	2017-06-19	2012-08-27	1998-07-15	2	0	1	0	0	1	0	1	0	1	0	1	1	0	0	0	0	0	1	0	1	0	160	35	28	44	66	0	0	0	0	0	0	1	100	1	0
55717890I	0	1971-03-30	40.3918	0		2.83562	6.14247	2017-09-29	2011-08-10	2008-10-09	1	0	0	0	0	0	0	1	0	0	0	0	0	0	0	0	0	0	0	0	0	0	160	35	32	46	58	0	0	0	0	0	0	1	100	1	0
5195896G	0	1939-07-30	73.0055	1	2014-06-09	17.6932	1.90685	2014-06-09	2012-07-13	1994-11-07	3	0	1	1	1	1	0	1	1	1	0	1	1	0	0	0	0	0	1	0	1	1	200	49	38	54	56	0	0	0	0	0	0	1	99	1	1	DESC
55461214H	0	1952-05-03	59.189	0		12.9589	5.88767	2017-05-15	2011-06-27	1998-07-15	2	0	1	0	0	0	0	0	1	1	0	1	0	0	0	0	0	0	0	1	0	0	120	50	32	48	62	0	0	0	0	0	0	1	1	0	0
3036468G	0	1960-05-22	52.3096	0		1.91507	4.43288	2017-02-03	2012-08-30	2010-10-01	1	0	1	0	0	1	0	1	0	1	1	1	0	1	0	0	0	1	0	0	1	0	40	42	36	52	55	0	0	0	1	0	0	2	74	1	1
55345278G	0	1934-02-25	78.2356	0		31.8192	4.96986	2017-04-20	2012-05-02	1980-07-15	1	0	1	0	0	1	0	0	0	1	0	0	0	0	0	0	0	0	0	0	1	0	130	36	32	48	45	0	0	1	1	0	0	1	71	1	0
5192704K	0	1942-12-15	69.9123	0		31.8658	4.89041	2017-09-15	2012-10-26	1980-12-22	1	0	0	0	0	0	0	1	0	1	1	1	0	1	0	0	0	1	0	0	0	0	170	37	35	45	50	0	0	0	1	0	0	1	99	1	0
5295075F	0	1952-05-31	59.8055	0		6.01644	5.21644	2017-05-23	2012-03-06	2006-03-02	1	0	0	0	0	1	0	0	0	0	0	0	0	0	0	0	0	0	0	0	1	0	130	27	29	45	60	0	0	0	1	0	0	1	59	1	0
13668614C	0	1963-07-19	50.0356	0		2.86027	2.08493	2015-08-19	2013-07-19	2010-09-09	1	0	1	0	0	0	0	0	0	1	0	0	0	0	0	0	0	0	0	0	0	0	160	38	39	51	60	0	0	0	0	0	0	2	88	1	0
13910454D	0	1951-02-18	61.5288	0		1.65205	4.85479	2017-06-21	2012-08-14	2010-12-20	2	1	1	0	1	0	0	1	0	1	0	1	0	0	1	0	0	0	1	0	0	1	170	35	43	55	45	0	1	1	1	1	0	1	100	1	1
55310513F	0	1953-11-07	59.0932	0		11.9425	4.78082	2017-09-06	2012-11-26	2000-12-20	1	1	1	0	0	0	0	1	0	1	1	1	1	0	0	0	0	0	1	0	0	0	120	40	34	49	58	0	0	0	0	0	0	1	100	1	0
5273273K	0	1981-05-11	31.9918	0		11.3151	4.28219	2017-08-10	2013-04-30	2002-01-08	1	0	0	0	0	0	0	0	0	0	0	1	0	0	0	0	0	0	0	0	0	0	160	29	30	46	72	0	0	0	0	0	0	1	99	1	1
55377158K	0	1958-09-12	53.2082	0		7.26027	5.73425	2017-08-07	2011-11-14	2004-08-12	1	0	1	0	0	0	0	1	0	1	0	1	0	1	0	0	0	0	0	1	1	1	170	47	40	55	46	0	0	0	1	0	0	2	85	1	0
5166424D	0	1962-09-22	48.7233	0		17.8904	5.72877	2017-02-20	2011-06-01	1993-07-15	1	0	0	0	0	0	0	0	0	1	0	0	0	0	0	0	0	0	0	0	0	0	150	32	32	47	60	0	0	0	0	0	0	1	98	1	1
55383224A	0	1953-08-23	57.7781	0		7.3726	5.91781	2017-04-18	2011-05-20	2004-01-06	1	0	1	0	0	1	0	0	0	1	0	0	0	0	0	0	0	0	0	0	0	0	80	33	30	46	64	0	0	0	0	0	0	2	3	0	0
55714098D	0	1957-03-22	55.2466	0		1.83836	5.1726	2017-08-07	2012-06-06	2010-08-05	1	0	0	0	1	0	0	0	0	1	0	0	0	0	1	0	0	0	0	0	0	0	140	25	24	40	71	0	0	0	0	0	0	2	30	0	0
5189024D	0	1954-06-25	58.4877	0		17.5096	4.64384	2017-07-27	2012-12-05	1995-06-07	2	0	1	0	1	0	0	1	1	1	0	1	0	0	1	0	0	0	0	1	0	0	170	44	36	47	45	0	1	0	1	1	0	1	99	1	0
5061014K	0	1939-05-10	72.2411	0		0	5.93151	2017-06-22	2011-07-19	2011-07-19	1	0	1	0	1	1	0	0	0	1	1	0	0	1	1	1	1	0	1	1	0	1	150	36	43	56	41	0	0	1	1	0	1	1	93	1	0
5160623E	0	1955-02-11	58.5178	0		3.2274	3.66575	2017-04-03	2013-08-04	2010-05-14	1	0	0	0	0	0	0	0	0	0	0	0	0	0	0	0	0	0	0	1	0	1	110	38	40	55	49	0	0	0	0	0	0	2	41	1	0
2890153F	0	1943-05-09	70.2877	0		20.0685	3.84932	2017-06-09	2013-08-04	1993-07-15	2	0	1	0	1	1	0	0	0	1	0	1	0	0	0	0	0	0	0	0	0	0	120	41	31	47	63	0	0	0	0	0	0	2	100	1	0
5198929F	0	1948-05-22	64.3562	0		24.7151	5.0274	2017-09-22	2012-09-13	1988-01-02	1	0	1	1	0	1	0	0	0	1	0	0	0	0	0	0	0	0	1	0	1	0	120	42	43	59	52	0	0	1	0	0	0	1	97	1	1
2104063B	0	1945-01-24	68.3096	0		16.8027	4.39452	2017-09-20	2013-04-30	1996-07-15	2	0	1	0	0	0	0	1	0	1	1	1	0	0	1	0	0	0	0	1	0	1	200	36	54	63	30	1	0	1	1	1	1	1	98	1	1
5164721E	0	1947-09-20	65.126	0		16.8603	4.90959	2017-09-15	2012-10-19	1995-12-14	2	0	0	0	0	0	0	1	1	1	0	1	0	1	0	0	0	0	0	1	1	1	200	38	42	52	39	1	1	1	0	0	1	1	96	1	0
5356132G	0	1950-02-10	63.1808	0		8.66027	4.1863	2017-06-07	2013-04-01	2004-08-05	1	0	1	0	0	0	0	1	0	1	0	1	0	0	0	0	0	0	0	1	0	1	190	47	39	56	50	0	1	1	0	0	0	1	99	1	0
55325635G	0	1938-01-12	74.4438	0		9.63836	3.76164	2016-03-08	2012-06-04	2002-10-17	1	1	0	0	0	0	0	0	0	1	1	0	0	1	1	0	0	0	1	0	0	1	150	46	47	55	31	1	0	1	1	1	0	1	100	1	0
55393733F	0	1944-08-01	68.0082	0		6.89041	3.52877	2016-01-27	2012-07-18	2005-08-29	1	0	1	0	0	1	1	0	0	0	0	1	0	1	0	0	0	0	0	0	1	1	170	42	45	60	49	0	0	1	0	0	0	1	93	1	1
2109244G	0	1939-10-26	71.6411	0		9.52877	6.29315	2017-09-12	2011-05-30	2001-11-20	2	0	1	0	0	0	0	0	0	1	1	1	0	0	0	0	0	0	1	0	0	0	80	42	31	48	65	0	0	0	0	0	0	2	2	0	1
5055516H	0	1958-07-14	54.9233	0		4.92329	4.28493	2017-09-13	2013-06-02	2008-07-01	1	0	0	0	0	0	0	1	0	1	1	0	0	0	0	0	0	0	1	0	0	0	150	37	32	49	64	0	0	0	0	0	0	1	100	1	0
5178814H	0	1956-05-24	55.2438	0		17.6959	6.14247	2017-09-27	2011-08-08	1993-12-01	1	0	1	0	0	0	0	1	0	1	0	0	0	0	0	0	0	0	1	0	0	1	160	37	38	56	55	0	0	0	0	0	0	1	99	1	0
55300520A	0	1953-11-01	59.1479	0		12.8219	4.46027	2017-05-26	2012-12-10	2000-02-17	1	0	1	0	0	0	0	0	0	1	0	0	0	0	0	0	0	0	0	0	0	1	200	46	33	51	64	0	0	0	0	0	0	1	99	1	0
5279862E	0	1950-06-10	63.1945	0		15.0658	4.04932	2017-08-21	2013-08-04	1998-07-15	1	0	1	0	0	1	0	1	0	1	0	0	0	0	0	0	0	0	0	0	1	1	160	38	35	56	67	0	0	0	0	0	0	2	43	1	0
5222719E	0	1929-01-30	83.463	0		15.9616	4.80822	2017-04-17	2012-06-27	1996-07-15	2	0	1	0	0	0	0	0	0	1	0	1	0	0	0	0	0	0	1	0	0	1	190	41	42	61	50	0	0	0	1	0	0	1	99	1	0
5120042D	0	1953-09-11	59.674	0		26.811	4.18356	2017-07-05	2013-04-30	1986-07-15	2	0	1	0	1	1	0	1	0	1	0	1	1	1	0	0	0	0	0	0	1	0	170	41	36	52	58	0	0	0	1	0	0	2	12	0	0
5108227B	0	1959-10-05	51.8603	1	2012-07-01	21.8685	0.915068	2012-07-01	2011-08-02	1989-09-24	3	0	0	0	0	0	0	1	0	1	1	1	0	1	0	0	0	0	0	0	0	1	170	43	46	58	25	1	2	1	1	0	1	1	96	1	1	MS
55380206I	0	1958-09-05	54.4658	0		12.5233	4.6	2017-09-14	2013-02-08	2000-08-04	1	0	1	0	0	0	0	1	0	1	1	1	0	0	0	0	0	0	0	0	0	0	160	39	41	54	55	0	1	0	1	0	0	2	99	1	0
5184062H	0	1958-08-15	53.7315	0		18.1151	5.40548	2017-09-19	2012-04-25	1994-03-19	1	0	1	0	0	0	0	0	0	1	0	0	0	0	0	0	0	0	0	0	0	0	160	41	40	53	50	0	0	0	1	0	0	1	100	1	0
55308274I	0	1948-04-01	64.3041	0		11.7205	3.71781	2016-03-23	2012-07-05	2000-10-18	1	0	0	0	0	0	0	0	0	1	0	1	0	1	0	0	0	0	0	0	0	1	170	47	51	60	36	1	2	1	0	0	0	1	95	1	0
55712883A	0	1970-07-10	42.6822	0		8.57534	4.17808	2017-05-08	2013-03-05	2004-08-09	1	0	0	0	0	0	0	0	0	0	0	0	0	1	0	0	0	0	1	0	0	0	180	33	30	47	66	0	0	0	0	0	0	1	99	1	1
2869846F	0	1952-10-08	60.5041	0		22.7123	3.91507	2017-02-22	2013-03-26	1990-07-15	1	0	1	0	0	0	0	1	0	1	0	0	0	0	0	0	0	0	0	0	0	0	160	42	32	51	67	0	0	0	0	0	0	1	61	1	1
5067234K	0	1940-03-30	73.3973	0		28.074	3.7726	2017-05-12	2013-08-04	1985-07-15	2	1	1	0	0	0	0	0	0	1	0	0	1	0	0	0	0	0	0	1	0	0	120	42	32	47	60	0	0	0	0	0	0	1	30	0	0
5017411I	0	1940-03-10	73.0712	0		9.4274	4.50685	2017-09-18	2013-03-18	2003-10-16	1	0	1	0	0	1	0	0	0	1	0	1	1	0	0	0	0	0	1	0	1	1	130	34	27	40	62	0	0	0	0	0	0	2	99	1	0
55375972K	0	1933-07-14	78.2055	1	2012-06-26	0.0931507	0.8	2012-06-26	2011-09-08	2011-08-05	3	0	1	0	0	0	0	0	1	1	1	1	0	0	0	0	0	1	0	1	0	1	140	41	33	47	57	0	1	0	0	0	0	3	80	1	1	NC
55374094K	0	1939-04-01	72.5973	0		10.389	5.16164	2016-12-14	2011-10-18	2001-05-31	1	0	1	0	0	1	0	0	0	1	0	0	0	0	0	0	0	0	0	0	1	1	180	42	50	65	45	0	0	1	0	0	0	1	70	1	1
5188478G	0	1945-06-08	67.0959	0		29.9699	4.96438	2017-06-12	2012-06-26	1982-07-15	1	0	0	0	0	0	0	0	0	0	0	0	0	0	0	0	0	0	0	1	0	0	160	32	32	49	58	0	0	0	0	0	0	1	100	1	0
5043397G	0	1944-07-11	67.9945	1	2014-12-22	22.6411	2.50137	2014-12-22	2012-06-22	1989-11-06	1	0	1	1	0	1	0	0	1	1	1	0	1	1	0	0	0	0	0	1	1	1	160	49	42	55	35	1	0	1	0	0	1	3	80	1	0	DESC
55725942K	0	1947-06-13	66.011	0		3.58082	4.21096	2017-08-15	2013-05-31	2009-11-01	1	0	1	0	0	1	0	0	0	1	0	1	1	0	0	0	0	0	1	0	1	1	200	34	42	53	40	1	1	1	1	0	0	1	90	1	0
5189224G	0	1941-03-19	71.2521	1	2014-07-17	28.9014	2.12603	2014-07-17	2012-06-01	1983-07-15	2	0	1	0	0	1	0	1	1	1	1	1	0	1	0	0	0	0	0	1	0	1	170	47	45	56	40	1	1	1	0	0	1	1	97	1	0	NC
55483469B	1	1959-02-22	53.3973	0		3.6411	5.2	2017-09-13	2012-07-03	2008-11-12	1	0	1	0	1	0	0	1	0	1	0	1	0	1	0	0	0	0	1	0	0	1	160	36	34	52	40	1	0	0	1	1	0	1	94	1	1
55740046A	0	1949-07-21	63.2247	0		6.20274	3.19178	2015-12-04	2012-09-25	2006-07-15	3	0	1	1	0	0	0	1	0	1	1	1	0	1	0	0	0	0	0	0	0	0	90	45	32	50	65	0	0	0	0	0	0	2	70	1	1
2224291A	0	1936-07-27	76.6356	0		6.30959	4.30137	2017-06-14	2013-02-25	2006-11-06	2	1	1	0	1	1	1	0	0	0	1	1	0	0	1	1	1	0	1	0	0	1	180	42	39	56	55	0	1	0	1	0	0	2	97	1	0
2335056I	0	1948-10-26	64.0438	0		4.90685	4.11233	2016-12-05	2012-10-26	2007-12-01	2	0	1	0	0	0	0	0	0	1	1	1	0	0	1	0	0	0	0	1	1	1	150	46	54	62	30	1	1	1	0	0	0	1	99	1	0
55491306I	0	1952-05-03	60.3589	0		3.27123	4.69041	2017-05-05	2012-08-27	2009-05-21	2	0	1	0	0	1	0	0	0	1	1	1	0	1	0	0	0	0	1	0	1	0	150	32	35	45	43	0	0	1	1	0	0	1	99	1	1
55343582H	0	1942-02-26	70.3178	0		8.86575	5.12603	2017-07-19	2012-06-04	2003-07-26	1	0	1	0	0	0	0	1	0	1	0	0	0	0	0	0	0	0	0	0	0	1	190	33	37	52	55	0	0	0	0	0	0	1	18	0	1
55717391F	0	1943-12-25	67.8247	1	2013-07-18	11.2301	1.7863	2013-07-18	2011-10-05	2000-07-15	1	0	1	0	0	0	0	1	1	1	1	1	0	0	1	0	0	1	1	0	0	1	80	40	29	43	61	0	0	0	0	0	0	2	19	0	0	OC
55725061I	0	1954-04-13	57.1589	0		27.8849	6.29863	2017-09-11	2011-05-27	1983-07-15	1	0	1	0	0	1	0	0	0	1	0	0	0	0	0	0	0	0	0	0	1	0	150	40	32	48	62	0	0	0	1	0	0	1	30	0	0
2235150G	0	1947-12-06	65.7068	0		28.074	3.94247	2017-07-13	2013-08-04	1985-07-15	1	0	0	0	0	0	0	0	0	0	0	0	0	0	0	0	0	0	0	0	0	0	160	36	35	46	67	0	0	0	0	0	0	1	99	1	0
5164263K	0	1949-05-20	63.2575	0		27.0795	3.65479	2016-04-01	2012-08-06	1985-07-15	2	0	1	1	1	1	0	1	1	1	1	1	0	0	0	0	0	0	0	0	1	1	130	44	41	57	35	1	0	1	0	0	0	1	1	0	0
5120560B	0	1946-02-01	67.5507	0		7.84932	3.83014	2017-06-02	2013-08-04	2005-09-30	2	0	1	0	0	1	0	0	0	1	0	0	1	0	0	0	0	0	0	0	1	0	200	38	32	50	65	0	0	0	0	0	0	1	99	1	0
5168687I	0	1933-04-26	79.989	0		20.7288	2.30137	2015-07-21	2013-04-02	1992-07-15	2	0	1	1	0	1	0	0	1	0	0	0	0	0	0	0	0	0	0	0	0	1	180	44	37	56	30	1	1	1	1	1	0	1	96	1	1
5098127C	0	1934-04-30	77.2137	1	2013-05-04	8.16712	1.85205	2013-05-04	2011-06-28	2003-04-30	2	0	1	0	0	1	1	0	1	0	0	1	0	0	0	1	1	0	1	0	1	1	120	43	28	44	66	0	2	0	0	0	1	2	16	0	1	IC
55401831F	0	1951-05-01	60.4658	1	2012-04-15	7.86301	0.534247	2012-04-15	2011-10-03	2003-11-24	2	0	1	0	0	0	0	0	0	1	0	0	1	0	0	0	0	0	1	0	0	1	150	38	40	55	49	0	0	0	0	0	0	1	99	1	0	MS
55440633D	0	1939-01-01	73.8986	0		6.74247	4.56438	2017-05-30	2012-11-06	2006-02-10	1	0	1	1	1	1	0	1	0	0	0	1	0	0	0	0	0	0	0	0	1	0	160	34	29	42	55	0	0	0	1	0	0	1	99	1	0
5238046B	0	1948-02-16	64.3014	1	2014-08-27	13.7507	2.27123	2014-08-27	2012-05-20	1998-08-23	2	1	1	1	0	1	0	0	1	1	1	1	0	1	1	0	0	1	0	1	1	0	140	39	28	45	50	0	2	0	1	1	0	2	100	1	0	OC
13718920D	0	1958-06-26	52.9315	0		1.48219	6.00274	2017-05-18	2011-05-19	2009-11-24	1	0	1	0	0	0	0	1	0	1	0	0	0	0	0	0	0	0	0	0	0	0	130	41	36	52	58	0	0	0	0	0	0	2	97	1	0
13606794J	0	1961-12-25	50.9205	0		0.413699	4.8	2017-08-31	2012-11-13	2012-06-15	1	0	0	0	0	0	0	0	0	0	0	0	0	0	0	0	0	0	0	0	0	0	160	39	37	52	57	0	0	0	0	0	0	2	29	0	1
55722675D	0	1947-03-07	66.0959	0		9.70137	3.10959	2016-05-03	2013-03-25	2003-07-15	1	0	1	0	0	0	0	1	0	1	1	0	0	0	1	0	0	0	0	0	0	1	160	36	42	55	47	0	0	1	0	0	0	1	98	1	1
5279037H	0	1964-07-09	47.1534	1	2012-09-01	11.6438	1.0274	2012-09-01	2011-08-23	2000-01-03	3	0	0	0	0	0	0	1	0	1	1	1	0	1	0	1	1	0	1	0	0	1	160	43	58	64	22	1	0	1	0	0	1	1	99	1	0	IC
5298024G	0	1966-06-07	45.3726	0		11.3808	5.6411	2017-05-30	2011-10-10	2000-05-26	2	0	0	0	0	0	0	0	0	0	0	0	0	0	0	0	0	0	0	0	0	1	140	38	33	52	66	0	0	0	0	0	0	2	3	0	1
5115194H	0	1947-04-18	65.3781	0		11.8192	2.14795	2014-10-10	2012-08-17	2000-10-25	2	0	1	0	1	1	0	1	0	1	1	1	0	1	0	0	0	1	0	0	1	1	160	45	37	47	26	1	1	1	0	0	1	2	100	1	1
5202417I	0	1939-05-22	72.4164	0		32.2411	5.48493	2017-03-27	2011-10-03	1979-07-15	2	0	1	0	0	0	0	0	1	1	0	1	0	0	0	0	0	0	1	0	0	1	140	50	31	50	68	0	0	0	0	0	0	1	99	1	0
5075429E	0	1959-05-11	52.1836	1	2014-02-26	22.9836	2.65205	2014-02-26	2011-07-04	1988-07-15	2	0	0	0	0	0	0	0	0	1	0	1	0	0	1	0	0	0	0	0	0	1	190	42	60	65	17	1	0	1	0	0	0	1	99	1	0	IC
2233821H	0	1941-03-29	71.9479	0		19.2959	4.51233	2017-08-25	2013-02-20	1993-11-09	1	0	1	1	1	0	0	1	0	0	1	1	0	0	0	0	0	0	0	0	0	0	160	35	35	50	45	0	0	0	1	1	0	1	100	1	1
13587370A	0	1930-02-02	81.7589	0		22.2712	3.86301	2015-08-27	2011-10-17	1989-07-15	3	0	1	0	1	1	0	1	1	1	0	1	1	1	0	0	0	0	1	0	1	0	160	50	30	42	55	0	0	0	0	0	0	1	99	1	0
5222787H	0	1947-08-07	64.6822	0		32.7233	5.46575	2017-09-12	2012-03-27	1979-07-15	2	1	1	0	0	0	0	0	0	1	0	1	0	0	1	0	0	0	0	1	1	1	170	52	59	65	20	1	0	1	0	0	0	1	98	1	0
55372583E	0	1964-03-01	49.3096	0		6.08767	4.28493	2017-09-21	2013-06-10	2007-05-11	2	0	1	0	1	1	0	0	0	0	1	1	0	0	0	0	0	0	0	1	1	1	160	34	32	48	62	0	0	0	0	0	0	2	97	1	0
5049877G	0	1960-03-07	53.4411	0		19.1616	2.06301	2015-08-25	2013-08-02	1994-06-09	1	0	1	0	1	0	0	0	0	1	1	1	0	1	1	0	0	0	1	0	0	1	200	37	51	62	33	1	0	1	0	0	1	2	99	1	1
55713614B	0	1971-05-25	40.1562	1	2013-06-10	2.98904	1.91781	2013-06-10	2011-07-11	2008-07-15	2	1	1	0	1	1	0	1	0	1	1	1	0	1	1	0	0	1	1	0	1	1	140	41	55	68	38	1	0	1	1	0	0	1	100	1	0	MS
55709615J	0	1961-10-25	50.9945	0		3.73699	4.71233	2017-06-26	2012-10-10	2009-01-15	2	0	1	1	0	1	0	1	0	1	0	1	0	0	0	0	0	0	0	0	1	0	160	30	30	46	64	0	0	0	0	0	0	1	99	1	0
5252257H	1	1939-05-23	72.3562	0		13.1699	5.79452	2017-06-27	2011-09-12	1998-07-15	1	1	1	0	0	0	0	0	0	1	0	1	0	0	0	0	0	0	1	0	0	0	150	41	38	54	50	0	0	1	1	0	0	1	100	1	0
5124453H	0	1936-09-19	75.863	0		21.7205	2.79178	2015-04-27	2012-07-12	1990-10-28	2	0	1	0	1	0	0	1	1	1	1	1	0	1	0	0	0	0	1	0	0	1	120	45	39	51	47	0	0	1	0	0	0	2	12	0	0
5007945D	0	1953-09-30	58.6055	0		6.43836	4.86849	2017-03-06	2012-04-24	2005-11-17	1	0	1	0	1	0	0	0	0	1	0	0	0	0	0	0	0	0	0	0	0	1	160	34	28	43	64	0	0	0	1	1	0	1	75	1	0
3182486H	0	1969-04-25	43.1479	0		9.72877	5.07945	2017-07-05	2012-06-07	2002-09-17	1	0	1	0	0	0	0	0	0	0	0	0	1	0	0	0	0	0	0	0	0	0	160	27	33	52	66	0	0	0	0	0	0	1	99	1	1
13870443A	0	1947-05-06	64.4767	0		1.74795	5.52055	2017-04-17	2011-10-11	2010-01-11	2	0	1	0	0	1	0	0	0	1	0	0	1	0	0	0	1	0	1	0	1	0	160	36	29	46	67	0	0	0	0	0	0	1	99	1	1
55737672I	0	1960-04-20	52.263	0		5.4274	3.24384	2015-10-09	2012-07-12	2007-02-08	1	0	1	1	1	1	0	0	0	1	0	1	0	1	0	0	0	0	1	0	1	0	140	31	35	50	57	0	0	0	0	0	0	2	7	0	0
55732223I	1	1942-09-02	70.2712	1	2013-02-12	0	0.224658	2013-02-12	2012-11-22	2012-11-22	2	0	0	0	1	0	0	0	0	1	0	1	0	0	0	0	0	0	0	0	0	1	170	46	68	74	27	1	0	0	1	0	0	1	98	1	1	MS
5003056A	0	1943-02-25	70.3096	0		35.9014	4.02466	2017-06-08	2013-05-31	1977-07-15	1	0	1	0	0	1	0	0	0	0	0	0	0	0	0	0	0	0	0	0	1	0	200	36	32	48	62	0	0	0	0	0	0	1	100	1	0
3042329C	0	1943-10-07	69.1178	1	2013-10-23	3.08767	0.975342	2013-10-23	2012-11-01	2009-10-01	2	1	1	0	0	1	0	1	1	1	1	1	0	1	0	0	0	1	0	1	1	1	150	44	44	60	35	1	0	1	0	0	0	2	37	0	0	IC
5124730E	0	1931-09-13	80.1863	0		28.3151	4.96986	2016-10-18	2011-10-31	1983-07-15	2	0	0	0	0	0	0	0	1	0	0	0	0	0	0	0	0	0	0	0	0	0	150	38	35	53	71	0	1	0	0	0	0	1	100	1	0
5112409K	1	1955-08-27	56.8055	0		24.9014	2.99726	2015-06-01	2012-06-02	1987-07-15	3	0	0	0	0	0	0	0	0	0	0	0	0	1	0	0	0	0	0	0	0	0	170	40	33	50	62	0	0	0	0	0	0	1	100	1	0
55388331E	1	1930-02-10	82.4575	0		7.89315	3.93151	2016-06-10	2012-07-06	2004-08-16	2	0	1	0	1	0	1	1	0	0	0	0	0	0	1	0	0	0	0	0	0	0	110	37	41	54	47	0	0	1	0	0	0	2	9	0	0
55721753B	1	1956-03-27	56.0438	0		0.479452	4.70137	2016-12-09	2012-03-29	2011-10-06	1	1	1	0	1	1	0	0	0	1	0	1	0	0	0	0	0	0	0	0	1	0	200	41	37	55	50	0	0	1	0	0	0	1	36	0	0
5000975H	1	1945-10-30	66.8438	0		5.99178	5.10959	2017-09-25	2012-08-17	2006-08-22	1	0	1	1	1	1	0	0	0	0	0	0	0	0	0	0	0	0	1	0	1	1	130	36	33	47	57	0	0	0	0	0	0	1	100	1	0
55394845C	0	1958-04-16	55.1616	0		3.05205	3.97808	2017-05-22	2013-05-31	2010-05-13	1	0	0	0	1	0	0	1	1	1	1	0	0	0	0	0	0	0	0	0	0	0	150	37	31	42	52	0	0	0	1	0	0	3	98	1	1
55446182B	0	1934-05-01	77.3644	0		5.15616	6.06027	2017-09-12	2011-08-23	2006-06-28	1	0	1	1	0	1	0	0	0	1	0	0	0	0	0	0	0	0	1	0	1	1	140	27	36	52	58	0	0	0	0	0	0	1	99	1	0
55394936A	0	1949-11-16	63.211	1	2014-05-15	9.17808	1.32603	2014-05-15	2013-01-16	2003-11-15	1	0	1	0	0	0	0	0	0	1	1	1	0	1	0	0	0	0	0	0	0	1	160	45	63	71	30	1	2	1	1	0	0	2	24	0	0	MS
2086810C	0	1952-04-05	60.2822	0		7.89315	4.97808	2017-06-23	2012-07-02	2004-08-12	1	0	1	0	0	0	0	0	0	1	0	0	0	0	0	0	0	0	0	0	0	0	170	39	35	52	61	0	0	0	1	0	0	1	100	1	0
5068087G	0	1967-09-14	45.4685	1	2014-11-12	25.7233	1.72603	2014-11-12	2013-02-20	1987-06-08	3	0	1	0	1	0	0	1	0	1	0	1	0	0	0	0	0	0	0	0	0	0	180	40	48	61	45	0	0	1	0	0	0	1	52	1	0	NC
55708719G	0	1947-09-05	64.0685	0		17.1781	6.0411	2017-09-27	2011-09-14	1994-07-15	1	0	1	0	0	0	0	0	0	1	0	1	0	0	0	0	0	0	0	0	0	1	150	48	54	64	40	1	1	1	1	0	0	1	100	1	1
55382446A	0	1931-03-29	82.189	0		9.7589	4.12603	2017-06-30	2013-05-16	2003-08-15	2	0	1	0	0	0	0	0	0	1	1	1	0	1	1	0	0	0	0	0	0	1	180	43	45	60	40	1	0	0	1	1	0	1	97	1	0
5131875D	0	1934-09-16	77.7753	0		20.811	5.20274	2017-08-18	2012-06-06	1991-08-20	1	0	1	0	0	1	0	1	0	1	0	0	1	0	0	0	0	0	0	0	1	1	180	46	33	49	61	0	2	0	0	0	0	1	92	1	0
55710769D	1	1944-01-18	68.5616	0		0.0739726	4.92603	2017-06-26	2012-07-24	2012-06-27	1	0	0	0	1	0	0	0	0	1	0	1	0	0	1	0	0	0	1	0	0	0	140	41	49	60	36	1	0	1	1	0	0	1	100	1	1
2925720D	1	1951-08-09	61.0466	0		15.7479	4.92329	2017-07-12	2012-08-10	1996-11-14	1	0	1	1	1	0	0	0	0	1	0	0	0	0	0	0	0	0	1	0	0	1	140	40	40	56	55	0	0	0	0	0	0	1	100	1	0
55471266G	1	1980-04-26	32.2301	0		4.41096	4.54247	2017-01-24	2012-07-11	2008-02-13	1	0	0	0	0	0	0	0	0	1	0	1	0	0	0	0	0	0	1	0	0	0	160	30	37	49	48	0	0	1	0	0	0	1	85	1	1
5203093K	0	1958-12-01	53.7233	0		17.2466	4.9863	2017-08-02	2012-08-08	1995-05-15	2	0	1	0	1	1	0	0	0	1	0	0	0	0	0	0	0	0	0	0	1	1	180	32	35	47	55	0	0	0	0	0	0	1	99	1	0
55710634K	0	1972-01-29	39.5342	0		0	6.09589	2017-09-04	2011-08-02	2011-08-02	1	0	0	0	0	0	0	0	0	1	0	1	0	0	1	0	0	0	0	0	0	1	140	32	35	50	57	0	0	0	0	0	0	2	14	0	1
2555877J	0	1953-03-21	58.3288	0		4.1589	5.85205	2017-05-10	2011-07-05	2007-05-09	2	0	1	0	0	1	0	0	0	1	0	1	1	0	0	0	0	0	1	0	1	1	150	30	29	46	67	0	0	0	0	0	0	1	100	1	0
5142877B	1	1965-01-19	46.7233	1	2013-03-03	22.2603	1.4274	2013-03-03	2011-09-29	1989-07-01	2	0	0	0	0	0	0	0	0	1	0	1	0	0	1	0	0	0	1	0	1	1	180	39	39	58	60	0	0	0	1	1	0	2	50	1	1	MS
5104333H	0	1955-05-07	57.1205	0		24.9096	4.94521	2017-05-15	2012-06-05	1987-07-15	1	0	1	1	1	1	0	0	0	1	0	1	0	0	1	1	0	0	0	0	1	1	200	37	41	59	55	0	1	0	0	0	0	1	100	1	0
5208968I	0	1950-04-25	62.3315	0		23.0822	5.00548	2017-08-09	2012-08-08	1989-07-15	1	0	1	0	0	1	0	1	0	0	0	1	0	0	0	0	0	0	0	0	1	0	120	37	31	47	57	0	0	0	0	0	0	2	100	1	0
5291887K	0	1942-07-04	70.9562	0		15.8877	4.00274	2017-05-31	2013-05-31	1997-07-15	2	0	1	0	0	0	0	0	0	1	0	0	0	0	0	0	0	0	1	0	1	1	120	37	29	44	63	0	0	0	0	0	0	1	99	1	0
5366701I	0	1945-01-13	68.1918	0		10.6521	4.52877	2017-09-15	2013-03-07	2002-07-15	1	0	1	0	0	0	0	0	0	1	0	0	0	0	1	0	0	0	0	0	0	1	180	42	51	64	41	0	0	1	1	0	0	1	100	1	1
55382526C	0	1966-02-07	46.4521	0		10.4877	4.73425	2017-04-03	2012-07-10	2002-01-16	2	1	0	0	0	0	0	1	0	1	0	1	0	0	0	0	0	0	0	0	0	1	150	50	65	76	30	1	2	1	0	0	0	1	12	0	1
55489995B	1	1938-12-06	74.1644	0		3.75342	4.2	2017-03-29	2013-01-16	2009-04-17	1	0	0	0	0	1	0	0	0	0	0	0	0	0	0	0	0	0	1	0	1	0	80	35	27	45	69	0	0	0	0	0	0	2	30	0	0
55717968F	1	1948-08-08	63.8548	1	2013-12-24	10.7041	1.56712	2013-12-24	2012-05-31	2001-09-19	2	0	1	0	0	0	0	1	0	1	0	0	0	0	0	0	0	0	1	0	0	0	160	40	28	41	60	0	0	0	0	0	0	2	100	1	0	NC
5251312D	0	1969-05-16	43.3123	0		9.41096	5.04658	2017-09-12	2012-08-27	2003-04-02	1	0	1	0	1	1	0	1	0	1	0	1	0	0	1	0	0	0	0	0	1	0	120	29	30	45	62	0	0	0	0	0	0	2	11	0	0
5180220A	0	1953-02-23	59.3397	0		18.2192	4.93425	2017-05-18	2012-06-12	1994-03-29	1	0	0	0	0	0	0	0	1	0	0	0	0	0	0	0	0	0	1	0	0	0	150	54	35	49	55	0	2	0	0	0	0	1	100	1	0
5222173F	1	1949-07-25	62.5973	0		33.7726	5.17808	2017-04-17	2012-02-13	1978-05-15	1	0	0	0	1	0	0	1	0	1	0	0	0	0	0	0	0	0	0	0	0	1	150	34	41	55	45	0	0	1	1	0	0	1	40	1	0
2137153A	0	1935-01-08	77.7534	0		7.30685	4.33699	2017-01-20	2012-09-20	2005-06-02	1	0	1	0	0	1	0	1	0	1	0	1	0	0	0	0	0	0	1	0	1	0	160	33	27	46	64	0	0	0	0	0	0	1	99	1	0
55743218G	0	1951-03-30	62.3808	0		0.838356	2.04658	2015-08-17	2013-07-31	2012-09-28	1	0	1	0	0	1	0	0	0	1	0	0	1	0	0	0	0	0	0	0	1	0	200	38	39	52	60	0	0	0	0	0	0	1	100	1	0
55743044J	1	1945-11-08	67.1425	0		0.109589	2.66027	2015-08-11	2012-12-13	2012-11-03	2	0	0	0	1	0	0	0	0	0	0	0	0	0	0	0	0	0	0	0	0	1	150	40	46	54	31	1	0	1	0	0	0	1	95	1	1
5351636H	0	1958-01-25	55.7589	1	2015-03-15	23.5616	1.4137	2015-03-15	2013-10-15	1990-03-30	2	0	1	0	1	1	0	0	1	1	0	1	0	1	1	0	0	0	0	1	1	1	240	39	47	53	30	1	0	1	1	1	1	1	99	1	0	MS
55516647K	1	1938-10-05	72.6329	1	2013-04-19	0	1.95616	2013-04-19	2011-05-06	2011-05-06	2	0	0	0	1	0	1	0	1	1	1	0	0	1	0	0	0	0	0	0	0	0	150	50	55	34	68	0	1	0	0	0	0	3	98	1	1	NC
5367083F	0	1939-10-23	72.8	0		7.77808	2.46027	2015-01-07	2012-07-23	2004-10-14	1	0	1	0	1	0	0	0	0	1	1	1	1	0	0	0	1	0	0	0	0	1	150	52	34	49	45	0	1	1	1	0	0	2	88	1	0
55377194C	1	1954-05-28	58.1479	1	2014-12-17	0	2.44932	2014-12-17	2012-07-06	2012-07-06	2	0	1	0	1	0	0	0	0	0	0	0	0	0	1	0	0	0	0	0	0	0	180	31	35	55	55	0	0	0	1	0	0	1	94	1	0	MS
55745198J	0	1946-07-03	66.6329	0		0.00273973	4.29315	2017-05-19	2013-02-02	2013-02-01	1	0	1	0	0	1	0	0	0	1	0	0	0	0	0	0	0	0	0	0	1	0	80	32	25	39	66	0	0	0	0	0	0	1	52	1	0
5188496C	1	1949-01-27	63.0384	0		25.5507	2.06849	2014-02-19	2012-01-26	1986-07-15	1	0	0	0	1	0	0	0	1	1	0	1	0	0	0	0	0	0	0	1	0	1	180	47	61	56	27	1	0	1	0	0	1	1	92	1	0
55376958F	1	1943-04-27	70.1425	0		9.88493	3.76712	2017-03-06	2013-05-31	2003-07-15	1	0	0	0	0	0	0	0	0	0	0	1	0	0	0	0	0	0	1	0	0	0	190	40	34	50	60	0	0	0	0	0	0	1	99	1	0
55730837J	1	1933-02-05	79.4438	0		1.43288	4.98356	2017-06-20	2012-06-27	2011-01-21	1	0	0	0	0	0	0	0	0	0	0	0	0	0	0	0	0	0	0	0	0	0	160	34	32	46	58	0	0	0	0	0	0	1	99	1	0
5202666I	1	1958-02-06	53.5589	0		9.98356	6.09863	2017-09-19	2011-08-16	2001-08-24	1	0	1	1	1	1	0	0	1	0	1	1	0	1	0	0	0	0	0	1	1	1	160	47	30	48	67	0	0	0	0	0	0	1	5	0	0
55384096C	1	1946-06-23	66.5014	1	2014-03-04	14.3123	1.2411	2014-03-04	2012-12-06	1998-08-18	1	0	0	0	0	0	0	1	0	0	0	0	0	0	0	0	0	0	0	0	0	1	160	42	43	59	40	1	0	0	0	1	0	1	87	1	1	DESC
55335788A	1	1957-05-05	54.9507	1	2012-10-01	9.29863	0.49589	2012-10-01	2012-04-03	2002-12-18	1	0	0	0	0	1	0	0	1	1	0	1	0	1	0	0	0	0	0	0	1	0	160	32	38	50	45	0	0	1	0	0	0	1	98	1	0	MS
55310662J	1	1969-09-07	42.6466	0		11.337	5.17808	2017-06-23	2012-04-20	2000-12-21	1	0	0	0	1	0	0	0	0	0	0	0	0	0	0	0	0	0	0	0	0	0	120	36	41	55	47	0	0	1	0	0	0	2	36	0	1
5195038K	0	1929-09-03	82.8795	0		13.9699	5.26301	2017-10-03	2012-06-30	1998-07-15	1	0	1	0	1	0	0	0	0	1	0	1	0	0	0	0	0	0	1	0	0	0	160	40	35	50	59	0	0	0	0	0	0	1	1	0	0
13801045H	0	1949-05-15	64.2274	0		1.61918	2.00822	2015-07-24	2013-07-21	2011-12-08	1	0	1	0	1	0	0	0	0	1	0	0	0	0	0	0	0	0	0	0	0	0	160	33	28	43	64	0	0	0	0	0	0	1	99	1	0
2852468K	0	1957-01-04	56.2384	1	2014-12-14	7.6274	1.74247	2014-12-14	2013-03-18	2005-08-03	2	0	0	0	0	0	0	0	0	1	1	1	0	1	1	0	0	1	1	0	0	1	200	41	62	70	24	1	2	1	0	0	1	2	99	1	1	IC
5065744I	0	1938-10-14	73.0603	0		24.4658	3.6274	2015-06-03	2011-10-18	1987-05-07	1	0	1	0	0	1	0	1	0	1	1	1	0	1	1	0	0	0	0	1	1	1	130	48	43	53	34	1	0	1	0	1	1	1	100	1	1
5082541A	0	1954-06-24	57.7288	0		23.9425	3.35068	2015-07-08	2012-03-02	1988-03-29	1	1	1	0	0	0	0	0	0	1	0	1	0	0	0	1	0	0	1	0	1	1	170	41	29	49	71	0	0	0	0	0	0	1	99	1	0
55393678D	0	1944-02-06	69.3781	0		24.9096	2.04932	2015-06-24	2013-06-06	1988-07-15	1	0	1	1	1	0	0	0	1	0	0	0	1	0	0	0	1	0	1	0	1	1	130	41	40	57	55	0	0	0	0	0	0	2	46	1	0
55716571I	1	1931-10-21	80.7562	0		2.51507	5.19452	2017-09-11	2012-07-03	2009-12-28	1	0	1	1	1	0	0	0	0	1	0	0	1	0	0	0	0	0	0	0	0	0	180	42	39	56	57	0	0	0	0	0	0	1	84	1	1
3175757F	1	1943-08-30	68.0301	0		8.68219	5.91233	2017-07-21	2011-08-24	2002-12-20	1	0	1	1	1	0	0	0	0	1	0	0	0	0	0	0	0	0	0	0	0	0	100	36	29	43	61	0	0	0	1	0	0	1	25	0	0
55713486I	0	1958-01-01	55.4493	0		5.49315	3.9589	2017-05-15	2013-05-31	2007-12-04	2	0	1	0	1	1	0	0	0	1	0	0	0	0	0	0	0	0	0	0	1	0	120	37	28	49	62	0	0	0	0	0	0	1	7	0	1
55384354E	1	1938-01-16	74.3616	0		9.50685	4.82192	2017-03-04	2012-05-09	2002-11-08	1	1	1	0	0	1	1	0	0	0	0	1	0	0	1	1	1	0	0	0	1	1	230	47	46	60	30	1	0	1	1	0	0	1	92	1	0
55715804I	0	1970-09-05	41.6877	0		1.12055	3.85479	2016-03-10	2012-05-03	2011-03-21	1	1	0	0	1	0	0	0	0	0	0	0	0	0	1	0	0	0	0	0	0	1	170	47	41	56	45	0	2	0	1	1	0	2	99	1	1
5202801B	0	1943-05-12	69.4986	0		17.4877	2.12877	2014-12-09	2012-10-23	1995-05-03	1	0	1	0	0	1	0	1	0	1	0	0	0	0	1	0	0	0	1	0	1	1	160	38	42	54	40	1	0	1	0	0	0	1	100	1	0
5149112G	0	1952-09-22	59.4959	0		22.6603	5.56438	2017-09-28	2012-03-07	1989-07-15	1	0	1	0	1	0	0	1	0	1	0	0	0	0	0	0	0	0	0	0	0	0	170	37	31	48	65	0	0	0	0	0	0	1	99	1	1
55721739B	0	1949-08-08	63.8548	0		5.88219	4.28767	2017-09-12	2013-05-31	2007-07-15	1	0	1	1	0	1	0	0	1	1	0	1	0	1	0	0	0	0	0	1	1	0	160	40	39	50	50	0	0	0	1	0	0	3	97	1	1
5279162K	0	1958-03-04	54.4685	0		10.3534	4.6274	2017-03-24	2012-08-08	2002-04-04	1	0	1	0	0	1	0	0	0	1	0	1	0	0	0	0	0	0	0	0	1	1	100	32	36	50	35	1	0	1	0	1	0	2	74	1	0
5255666H	0	1942-04-29	70.3397	0		14.3397	5.06849	2017-09-06	2012-08-13	1998-04-15	1	0	1	0	0	0	0	0	0	1	0	1	0	0	0	0	0	0	0	0	0	1	180	42	48	60	43	0	0	1	0	0	0	1	96	1	0
5251059H	0	1972-05-23	40.137	0		14.4164	4.59178	2017-02-02	2012-07-02	1998-02-04	2	1	1	1	0	1	0	0	0	1	1	1	0	1	0	0	0	0	0	0	0	0	160	39	35	51	59	0	0	0	0	0	0	1	100	1	0
55747374B	1	1970-08-23	42.8192	0		0	4.29315	2017-09-21	2013-06-07	2013-06-07	1	0	1	1	0	1	0	0	1	1	0	1	0	0	0	0	0	0	0	1	1	0	160	42	29	46	67	0	0	0	0	0	0	2	26	0	0
55731960J	0	1958-04-15	54.3288	0		0.0356164	4.95616	2017-07-13	2012-07-30	2012-07-17	1	0	1	0	1	0	0	0	0	1	1	1	0	0	0	0	1	0	0	0	0	1	150	33	36	48	49	0	0	1	0	0	0	1	95	1	1
5295614A	0	1950-11-21	61.5836	0		25.9123	4.94247	2017-05-15	2012-06-06	1986-07-15	2	0	1	0	0	1	1	0	0	1	1	1	0	0	1	0	0	0	0	0	0	1	210	45	45	60	48	0	0	1	0	0	0	1	99	1	0
5152254G	1	1951-05-20	62.074	0		20.9425	4.24932	2017-08-29	2013-05-31	1992-06-26	1	0	1	0	1	0	1	0	0	0	0	0	1	0	0	0	0	0	1	0	0	0	160	37	34	50	68	0	0	0	0	1	0	1	99	1	0
5210910K	0	1958-07-28	54.526	0		22.6027	4.39452	2017-06-14	2013-01-22	1990-06-22	1	0	0	0	0	0	0	0	0	0	0	0	0	0	0	0	0	0	0	0	0	0	80	38	39	51	47	0	0	0	0	0	0	2	97	1	0
55742545E	0	1959-07-17	53.1123	1	2014-04-28	6.08493	1.70685	2014-04-28	2012-08-13	2006-07-15	1	0	0	0	0	0	0	1	0	0	0	1	0	0	0	0	0	0	0	0	0	0	130	35	42	51	51	0	0	0	1	0	1	2	5	0	1	MS
5007363B	0	1961-07-25	51.7589	1	2014-06-15	31.6603	1.16712	2014-06-15	2013-04-15	1981-08-25	1	1	1	0	0	0	1	1	0	1	0	1	0	1	0	0	0	0	1	0	0	0	160	43	47	55	37	1	0	1	0	0	1	1	99	1	0	DESC
55710793A	0	1941-05-02	70.2	1	2012-06-13	0	0.964384	2012-06-13	2011-06-27	2011-06-27	2	0	1	0	0	0	0	0	0	1	0	0	1	0	1	0	0	0	1	0	0	1	160	36	37	51	53	0	0	0	0	0	0	1	99	1	1	MS
2291063K	0	1933-11-06	79.3671	1	2014-05-18	15.6959	1.21644	2014-05-18	2013-02-28	1997-06-23	2	0	0	0	0	0	0	0	0	1	0	0	0	0	0	0	0	0	1	0	0	1	80	36	31	48	73	0	0	0	0	0	0	2	99	1	0	NC
5367012F	0	1941-09-10	71.7699	0		3.60822	4.36164	2017-10-09	2013-05-31	2009-10-22	1	0	1	1	0	1	0	0	0	1	0	0	1	0	0	0	0	0	1	0	0	0	160	46	27	44	69	0	0	0	0	0	0	1	100	1	0
5124268H	1	1950-09-11	62.5123	0		22.6438	2.23562	2015-05-26	2013-03-01	1990-07-15	2	0	1	1	1	1	0	0	0	0	1	0	0	1	0	0	0	0	1	0	1	0	150	38	39	51	60	0	0	0	0	0	0	1	99	1	0
5028642B	1	1940-08-27	72.0164	0		33.4438	5.13699	2017-10-03	2012-08-15	1979-03-15	1	0	1	0	1	1	0	0	0	1	0	0	0	0	0	0	0	0	0	0	1	0	160	32	27	43	60	0	0	0	0	0	0	2	19	0	1
55391657J	1	1935-02-05	78.1671	1	2013-10-15	10.6822	0.578082	2013-10-15	2013-03-18	2002-07-15	1	0	0	0	0	0	0	0	1	1	1	1	0	0	0	0	0	0	0	1	0	1	180	49	34	50	60	0	0	0	0	0	1	3	99	1	0	MS
5113084C	1	1930-11-29	80.9836	0		21.8027	3.22192	2015-01-22	2011-11-03	1990-01-19	1	1	0	0	0	0	0	1	0	0	1	0	0	0	1	0	0	0	1	0	0	0	160	39	32	51	65	0	1	0	1	0	0	1	98	1	0
55512540I	1	1958-01-20	54.4082	0		1.43562	3.65479	2016-01-29	2012-06-04	2010-12-28	1	0	1	0	1	1	0	1	0	1	0	1	0	1	0	0	0	0	0	0	1	1	190	50	60	67	25	1	0	1	0	0	0	1	96	1	0
5267834F	0	1939-08-18	72.6329	0		7.67945	2.99452	2015-03-16	2012-03-18	2004-07-15	1	0	1	0	0	1	0	1	0	1	0	0	0	0	1	0	0	0	1	0	0	1	210	47	56	69	30	1	0	1	0	0	0	2	99	1	0
5227201K	0	1966-01-03	45.611	0		20.1753	5.10685	2016-09-09	2011-08-03	1991-06-05	2	0	1	0	0	0	0	0	0	1	0	1	0	1	0	0	0	0	0	0	0	0	180	33	45	54	35	1	0	1	0	0	1	2	68	1	0
55728172H	0	1970-09-03	42.1562	0		2.26575	4.86575	2017-08-30	2012-10-19	2010-07-15	3	0	0	0	0	0	0	0	0	1	1	1	0	0	0	0	0	0	1	0	0	1	140	32	41	55	57	0	0	0	0	0	0	1	100	1	1
3356127J	0	1951-07-03	61.7562	0		13.6904	4.52055	2017-09-25	2013-03-20	1999-07-15	1	0	1	0	1	0	0	1	0	1	0	1	0	0	1	0	0	1	1	0	0	1	160	37	34	50	60	0	0	0	0	0	0	1	96	1	1
2782436K	0	1972-09-08	39.8329	0		1.98082	5.20822	2017-09-12	2012-06-29	2010-07-07	1	0	0	0	0	0	0	1	0	0	0	0	0	0	0	0	0	0	0	0	0	0	130	26	33	46	56	0	0	0	0	0	0	2	4	0	1
5293260E	1	1928-06-22	83.2411	0		11.1041	4.99178	2016-08-24	2011-08-29	2000-07-24	2	0	1	0	1	1	0	0	0	1	0	0	0	0	0	0	0	0	0	1	1	1	120	42	40	57	50	0	1	0	1	1	0	1	77	1	0
5117875H	0	1942-06-26	70.126	0		8.81644	2.89315	2015-06-15	2012-07-24	2003-10-02	2	0	1	0	0	0	0	1	0	1	0	1	0	0	1	0	0	0	1	0	0	0	150	38	39	51	60	0	0	0	0	0	0	1	99	1	0
5278072F	0	1942-06-11	69.063	0		11.9315	6.30685	2017-10-05	2011-06-17	1999-07-15	1	0	1	0	0	0	0	0	0	1	1	1	0	0	0	0	0	1	0	0	0	1	160	35	40	50	41	0	0	1	0	0	1	1	94	1	0
2400492J	0	1936-06-04	75.9425	0		25.8356	2.10685	2014-06-03	2012-04-25	1986-07-01	2	0	1	0	1	0	1	0	0	0	0	1	0	0	0	1	0	0	0	0	0	1	160	39	35	55	74	0	0	0	0	0	0	2	91	1	0
2214560E	0	1955-10-03	57.0219	0		1.2411	4.93425	2017-09-01	2012-09-26	2011-07-01	3	0	1	0	0	0	0	1	0	1	1	1	0	1	0	0	0	0	1	0	0	1	160	41	41	55	50	0	0	1	0	0	1	1	93	1	0
5112132J	0	1964-07-05	48.0055	0		23.3918	5.00548	2017-06-26	2012-06-25	1989-02-08	1	0	0	0	0	0	0	0	0	0	0	0	0	0	0	0	0	0	0	0	0	0	160	34	35	50	58	0	0	0	0	0	0	1	2	0	0
55730042K	0	1940-05-08	72.4521	1	2014-10-15	4.9726	2.03562	2014-10-15	2012-10-02	2007-10-14	1	0	1	0	1	0	0	0	0	1	0	1	0	0	0	0	0	0	0	1	0	1	160	54	37	56	64	0	2	0	1	1	1	2	12	0	0	IC
55470704A	0	1938-01-01	75.0767	0		4.95068	4.42192	2017-06-12	2013-01-10	2008-01-30	2	0	1	1	0	1	0	0	0	1	0	0	0	0	0	0	0	0	1	0	1	0	150	35	33	52	64	0	0	0	0	0	0	1	80	1	0
55406554F	0	1929-05-02	83.1205	0		8.2	3.20274	2015-08-07	2012-05-25	2004-03-15	2	0	1	0	0	1	0	0	1	1	0	1	0	0	0	0	0	0	0	1	1	1	130	44	38	50	45	0	2	1	0	0	1	3	99	1	0
2137990D	0	1956-08-14	56.0274	1	2014-07-23	27.6356	1.95068	2014-07-23	2012-08-10	1984-12-28	1	0	1	0	1	1	0	0	0	1	0	1	0	0	0	0	0	0	0	0	1	0	130	36	37	49	50	0	0	1	0	0	0	1	100	1	0	NC
5119380I	0	1953-04-13	58.4247	1	2013-01-15	31.1507	1.37534	2013-01-15	2011-09-01	1980-07-15	1	1	1	0	0	1	0	1	0	1	0	1	0	0	0	0	0	0	0	1	0	1	170	46	40	52	50	0	0	0	1	0	0	1	100	1	0	DESC
5158673K	0	1933-05-26	79.7342	1	2013-08-28	22.3726	0.578082	2013-08-28	2013-01-29	1990-09-21	1	0	1	0	1	1	0	1	0	1	0	0	0	0	1	0	0	0	1	0	1	0	180	44	35	53	62	0	0	0	0	0	0	1	100	1	0	NC
55726769A	0	1950-06-27	62.2301	0		2.50959	5.09041	2017-10-05	2012-09-03	2010-03-02	1	0	1	0	0	0	0	1	1	1	0	0	1	0	0	1	0	0	0	1	0	1	90	45	35	55	65	0	0	0	0	0	0	3	60	1	1
55394021A	0	1951-09-24	59.6822	1	2012-01-21	14.0932	0.684932	2012-01-21	2011-05-16	1997-04-15	2	0	0	0	0	0	1	0	1	0	1	1	0	1	0	1	1	0	0	1	0	1	240	58	63	68	16	1	2	1	0	0	1	2	35	0	1	IC
5163769A	0	1960-01-21	51.5315	0		28.0356	3.48493	2015-01-13	2011-07-21	1983-07-15	1	0	1	0	1	0	0	0	0	1	0	0	0	0	0	0	0	0	0	0	0	0	130	42	35	49	55	0	0	0	0	0	0	1	100	1	0
5022243C	0	1942-08-21	69.6849	0		3.6	5.48767	2017-10-04	2012-04-10	2008-09-04	2	0	1	0	0	1	0	0	0	1	0	1	0	0	1	0	0	0	0	0	1	1	160	37	42	58	43	0	1	1	0	1	0	1	100	1	0
5285964B	0	1947-10-02	64.4164	0		12.4521	5.29041	2017-05-30	2012-02-15	1999-09-06	1	0	1	0	1	0	0	0	0	1	0	0	0	0	0	0	0	0	0	0	0	0	160	32	28	44	66	0	0	0	0	0	0	1	100	1	0
5033673K	0	1945-03-28	67.5589	0		7.6137	4.62466	2017-05-16	2012-10-01	2005-02-21	2	0	0	0	0	0	0	0	0	0	0	0	0	0	0	0	0	0	0	0	0	0	150	30	30	43	56	0	0	0	0	0	0	1	32	0	0
55713140F	0	1960-09-04	50.7342	1	2012-02-22	5.84384	0.767123	2012-02-22	2011-05-18	2005-07-15	1	1	1	0	0	1	1	0	0	1	0	1	1	0	0	0	0	0	0	0	1	0	130	36	30	47	66	0	1	0	0	0	0	1	93	1	0	OC
4024038G	0	1950-07-29	61.8986	0		0.112329	5.33699	2017-10-06	2012-06-06	2012-04-26	2	0	1	0	0	1	0	0	0	1	0	0	0	0	0	0	0	0	0	1	1	0	80	42	33	50	63	0	0	0	0	0	0	2	19	0	0
2485244B	0	1956-11-10	55.4575	0		1.24658	4.79452	2017-01-26	2012-04-12	2011-01-13	1	0	0	0	0	0	0	0	0	0	0	0	0	0	0	0	0	0	0	0	0	0	150	33	24	44	60	0	0	0	0	0	0	1	100	1	0
5017676K	0	1953-05-15	58.2548	0		2.71781	4.56164	2016-02-22	2011-08-02	2008-11-13	2	0	0	0	0	0	0	0	0	0	0	0	0	0	0	0	0	0	1	0	0	1	120	35	30	46	65	0	0	0	0	0	0	2	54	1	0
5207820E	1	1935-07-10	76.3123	0		0.852055	4.50685	2016-04-14	2011-10-13	2010-12-06	1	0	1	0	0	0	0	0	0	0	1	0	1	0	0	0	0	0	0	1	0	0	200	36	38	51	55	0	0	0	0	0	0	1	99	1	0
5041388H	0	1938-02-28	74.4	0		26.9918	5.19726	2017-09-14	2012-07-05	1985-07-15	2	0	1	0	0	0	0	0	1	0	1	1	0	1	0	0	0	0	0	1	0	1	150	46	34	45	49	0	0	1	0	0	0	1	98	1	0
55707113I	0	1949-10-25	63.6411	0		15.8877	3.78904	2017-03-14	2013-05-31	1997-07-15	2	1	1	0	0	0	0	0	0	1	0	1	0	1	1	0	0	0	0	0	0	1	160	35	44	57	45	0	0	1	1	1	0	1	99	1	0
55397156A	0	1959-03-10	54.263	0		9.28219	4.36164	2017-10-09	2013-05-31	2004-02-20	1	0	1	0	0	0	0	0	0	1	0	1	0	0	0	0	0	0	0	0	0	0	190	33	41	54	37	1	1	1	0	0	1	1	97	1	0
5355835C	0	1944-07-15	68.4027	0		11.4959	3.31233	2016-03-15	2012-11-22	2001-05-28	2	0	1	1	1	1	1	1	0	0	1	0	1	0	0	1	1	0	0	0	1	1	170	39	43	56	37	1	2	1	0	0	0	1	99	1	0
5044202E	0	1951-05-06	60.3753	0		3.14247	2.71233	2014-05-22	2011-09-05	2008-07-15	1	0	1	0	0	0	0	0	0	1	1	1	0	1	1	0	0	0	0	0	0	1	150	39	39	53	34	1	1	1	0	0	1	2	100	1	0
55468352C	1	1960-07-30	50.8849	1	2012-08-02	3.50959	1.1589	2012-08-02	2011-06-06	2007-12-03	1	0	1	0	0	0	0	0	0	1	1	1	0	1	0	0	0	0	0	0	0	1	250	51	77	85	20	1	0	1	0	0	1	1	94	1	1	IC
5189441G	0	1942-07-14	69.9973	0		29.0986	5.28219	2017-10-05	2012-06-25	1983-05-28	1	0	1	0	1	1	0	0	1	1	0	0	0	0	0	1	0	0	1	0	0	1	140	40	26	43	70	0	1	0	0	0	0	1	79	1	0
2405613K	1	1937-09-15	74.9233	0		13.0521	4.08493	2016-08-29	2012-07-30	1999-07-15	1	0	1	0	1	0	1	0	0	1	0	1	0	1	0	0	0	0	0	0	0	1	200	46	42	57	51	0	0	1	0	0	1	1	100	1	0
5061438G	0	1939-01-14	74.4274	0		26.8959	4.35342	2017-10-06	2013-05-31	1986-07-15	1	0	0	0	0	0	0	1	0	0	0	0	0	0	0	0	0	0	0	0	0	1	160	40	30	45	62	0	0	0	0	0	0	1	99	1	0
5254000F	1	1934-09-23	77.0493	1	2013-07-29	13.5644	1.85205	2013-07-29	2011-09-22	1998-03-03	2	0	1	1	0	1	1	0	1	1	1	1	0	0	0	0	0	0	1	0	1	1	190	43	44	51	25	1	0	1	0	0	1	1	99	1	0	IC
3225837I	1	1925-12-14	86.7014	0		17.0712	2.07397	2014-09-01	2012-08-05	1995-07-15	1	0	1	1	1	0	0	0	1	1	0	0	0	0	0	0	0	0	0	0	0	1	100	42	40	56	54	0	0	0	0	0	0	3	97	1	0
55715712A	1	1944-01-18	68.7781	0		0.0849315	4.95068	2017-09-22	2012-10-11	2012-09-10	1	0	1	0	0	0	0	1	0	1	0	0	0	0	0	0	0	0	1	0	0	0	160	42	41	60	59	0	0	0	1	0	1	2	99	1	1
55395813I	0	1952-01-06	59.8959	1	2013-09-15	6.36712	1.83836	2013-09-15	2011-11-14	2005-07-04	1	0	0	0	0	1	0	0	0	1	1	1	0	0	1	0	0	0	0	0	1	1	160	39	42	53	35	1	1	1	1	1	1	1	99	1	0	IC
3364331I	0	1937-12-14	74.7205	0		9.09315	4.59726	2017-03-20	2012-08-15	2003-07-15	2	0	1	0	1	1	0	0	0	1	0	1	0	0	0	0	0	0	1	0	1	1	170	39	31	46	61	0	1	0	0	0	0	1	100	1	0
5037366C	0	1944-01-06	69.3068	0		17.7507	4.43562	2017-09-15	2013-04-10	1995-07-15	1	0	1	0	0	1	0	0	0	1	0	1	0	0	0	0	0	0	1	0	1	0	140	37	36	52	58	0	0	0	1	0	0	1	4	0	0
3294281I	0	1970-07-18	42.8986	0		13.926	4.10137	2017-07-06	2013-05-31	1999-07-01	1	0	0	0	0	0	0	1	0	0	0	0	0	0	0	0	0	0	0	0	0	0	170	30	37	53	57	0	0	0	0	0	0	1	99	1	1
5128079C	0	1945-08-20	68.4329	0		11.4932	3.52329	2017-07-17	2014-01-08	2002-07-15	2	0	1	1	0	1	0	0	0	1	0	1	0	0	1	0	0	0	0	0	0	0	180	30	23	38	71	0	0	0	0	0	0	1	100	1	0
13815632H	1	1954-12-27	59.2082	0		3.49589	3.55068	2017-09-14	2014-02-26	2010-08-30	1	0	1	1	0	1	0	0	0	1	0	1	1	0	0	0	0	0	0	0	1	1	190	41	35	56	58	0	0	0	0	0	0	1	98	1	1
2899599D	0	1939-03-11	74.9151	0		2.07945	3.37534	2017-06-05	2014-01-20	2011-12-23	2	0	1	1	0	1	0	0	0	1	0	0	1	0	0	0	0	0	1	0	1	0	140	36	26	40	65	0	0	0	0	0	0	1	99	1	1
5252031F	1	1955-03-05	58.8247	0		12.5918	3.41644	2017-05-16	2013-12-16	2001-05-17	1	1	1	0	1	0	0	0	0	1	0	0	0	0	0	0	0	0	0	0	0	0	180	41	41	58	55	0	0	0	0	0	0	2	70	1	0
55725529D	0	1931-07-09	83.0219	0		11.6192	2.6274	2017-02-09	2014-06-26	2002-11-15	1	0	1	0	0	0	0	0	0	1	0	1	0	0	0	0	0	0	0	0	1	0	120	38	27	42	66	0	2	0	0	0	0	2	46	1	0
55316329H	0	1947-05-28	66.7342	0		9.43014	3.33973	2017-06-06	2014-02-03	2004-09-01	1	0	1	1	0	1	0	0	0	1	0	0	0	0	0	0	0	0	1	0	1	1	120	42	42	50	45	0	2	1	0	0	0	1	98	1	0
2051170A	0	1928-09-30	85.2767	0		4.55342	3.63562	2017-08-07	2013-12-19	2009-06-01	2	0	1	1	0	0	0	0	0	1	1	1	1	1	0	0	0	0	1	0	1	1	160	40	57	66	30	1	2	1	1	0	0	2	1	0	1
5100560C	0	1932-07-25	81.611	0		32.6055	2.23562	2016-05-09	2014-02-13	1981-07-15	3	0	1	0	0	0	0	0	0	1	0	1	0	0	0	0	0	0	1	0	0	1	160	43	33	49	62	0	0	0	0	0	0	1	94	1	0
55737311G	0	1940-02-25	73.663	0		7.06301	3.74521	2017-07-04	2013-10-06	2006-09-15	1	0	1	0	0	0	0	0	0	1	0	1	0	0	0	0	0	0	0	0	0	0	170	36	31	52	55	0	0	0	0	0	0	2	95	1	0
5286713J	0	1935-11-29	76.9973	1	2014-03-14	31.3397	1.34521	2014-03-14	2012-11-08	1981-07-15	2	1	1	1	0	0	0	0	1	1	0	1	0	0	0	0	1	0	0	1	0	1	170	47	38	50	48	0	0	1	0	0	0	1	97	1	0	DESC
2411056A	1	1955-10-09	58.6603	0		4.77808	3.21918	2017-08-10	2014-05-23	2009-08-13	1	1	1	0	1	1	0	0	1	1	1	1	0	1	0	0	0	0	0	1	1	1	190	50	38	52	43	0	0	1	1	0	0	3	85	1	0
5203106I	0	1940-11-18	71.5973	1	2014-10-15	16.5479	2.3589	2014-10-15	2012-06-06	1995-11-23	1	0	1	0	0	0	0	0	1	0	1	1	1	1	0	0	0	0	0	1	0	1	130	50	32	50	52	0	2	1	0	0	1	2	5	0	0	DESC
5160327B	1	1970-09-13	43.9479	0		21.7589	3.03014	2017-08-24	2014-08-14	1992-11-15	1	0	1	0	0	0	0	0	0	1	0	1	0	0	0	0	0	0	0	0	0	0	170	38	54	61	43	0	0	1	1	0	0	1	99	1	1
13764995A	0	1936-06-14	76.3589	0		4.22466	2.14521	2014-11-26	2012-10-04	2008-07-15	2	0	0	0	0	0	0	1	0	0	0	0	0	0	0	0	0	0	0	0	0	0	160	39	29	48	70	0	0	0	0	0	0	1	100	1	0
5265915F	0	1959-07-10	54.1918	0		0	3.79726	2017-06-21	2013-09-04	2013-09-04	1	0	1	0	0	0	0	0	0	1	0	0	0	0	0	0	0	0	0	0	0	0	160	39	28	44	66	0	0	0	0	0	0	1	85	1	1
